# Supplementary material for: Methyl 9-hy­droxy-15-methyl-2-oxo-11-(pyren-1-yl)-10-oxa-15-aza­tetra­cyclo­[7.6.0.01,12.03,8]penta­deca-3(8),4,6-triene-12-carboxyl­ate
Source: Acta Crystallogr Sect E Struct Rep Online. 2013 Sep 21;69(Pt 10):o1569. doi: 10.1107/S1600536813024951 (PMC3790429; doi:10.1107/S1600536813024951)
Supplement: Supplementary file 1 [file e-69-o1569-sup1.cif]

##############################################################################
#                                                                            #
# This CIF contains the data in a paper accepted for publication in          #
# Acta Crystallographica Section E. It conforms to the requirements of       #
# Notes for Authors for Acta Crystallographica Section E, and has been       #
# peer reviewed under the auspices of the IUCr Commission on Journals.       #
#                                                                            #
# Full details of the Crystallographic Information File format               #
# are given in the paper "The Crystallographic Information File (CIF):       #
# a New Standard Archive File for Crystallography" by S. R. Hall, F. H.      #
# Allen and I. D. Brown [Acta Cryst. (1991), A47, 655-685].                  #
#                                                                            #
# The current version of the core CIF dictionary is obtainable from          #
# ftp://ftp.iucr.org/pub/cif_core.dic.                                       #
#                                                                            #
# Software is freely available for graphical display of the structure(s)     #
# in this CIF. For information consult the CIF software page                 #
# http://www.iucr.org/resources/cif/software.                                #
#                                                                            #
# This file may be used for bona fide research purposes within the           #
# scientific community so long as proper attribution is given to the journal # 
# article from which it was obtained.                                        #
#                                                                            #
##############################################################################
data_I
_audit_creation_method     SHELXL-97
_chemical_name_systematic     ?
_chemical_name_common
;\
Methyl 9-hydroxy-15-methyl-2-oxo-11-(pyren-1-yl)-10-oxa-15-\
azatetracyclo[7.6.0.0^1,12^.0^3,8^]pentadeca-3(8),4,6-triene-12-carboxylate
;
_chemical_formula_moiety     'C32 H25 N O5'
_chemical_formula_sum     'C32 H25 N O5'
_chemical_formula_iupac     'C32 H25 N O5'
_chemical_formula_weight     503.53
_chemical_melting_point     ?
_symmetry_cell_setting     monoclinic
_symmetry_space_group_name_H-M     'C 2/c'
_symmetry_space_group_name_hall     '-C 2yc'
loop_
    _symmetry_equiv_pos_as_xyz
    'x, y, z'
    '-x, y, -z+1/2'
    'x+1/2, y+1/2, z'
    '-x+1/2, y+1/2, -z+1/2'
    '-x, -y, -z'
    'x, -y, z-1/2'
    '-x+1/2, -y+1/2, -z'
    'x+1/2, -y+1/2, z-1/2'
_cell_length_a     31.6964(6)
_cell_length_b     11.0325(2)
_cell_length_c     14.1965(3)
_cell_angle_alpha     90.00
_cell_angle_beta     96.5030(10)
_cell_angle_gamma     90.00
_cell_volume     4932.44(17)
_cell_formula_units_Z     8
_cell_measurement_reflns_used     8834
_cell_measurement_theta_min     2.05
_cell_measurement_theta_max     31.20
_cell_measurement_temperature     293(2)
_exptl_crystal_description     block
_exptl_crystal_colour     colourless
_exptl_crystal_size_max     0.25
_exptl_crystal_size_mid     0.20
_exptl_crystal_size_min     0.20
_exptl_crystal_density_diffrn     1.356
_exptl_crystal_density_meas     ?
_exptl_crystal_density_method     'not measured'
_exptl_crystal_F_000     2112
_exptl_absorpt_coefficient_mu     0.092
_exptl_absorpt_correction_type     multi-scan
_exptl_absorpt_process_details     '(SADABS; Bruker, 2004)'
_exptl_absorpt_correction_T_min     0.9790
_exptl_absorpt_correction_T_max     0.9831
_exptl_special_details     ?
_diffrn_ambient_temperature     293(2)
_diffrn_radiation_type     MoK\a
_diffrn_radiation_wavelength     0.71073
_diffrn_radiation_source     'fine-focus sealed tube'
_diffrn_radiation_monochromator     graphite
_diffrn_measurement_device_type     'Bruker Kappa APEXII CCD'
_diffrn_measurement_method     '\w and \f scan'
_diffrn_detector_area_resol_mean     .
_diffrn_reflns_number     20953
_diffrn_reflns_av_R_equivalents     0.0312
_diffrn_reflns_av_sigmaI/netI     0.0295
_diffrn_reflns_theta_min     1.96
_diffrn_reflns_theta_max     25.66
_diffrn_reflns_theta_full     25.66
_diffrn_measured_fraction_theta_max     0.996
_diffrn_measured_fraction_theta_full     0.996
_diffrn_reflns_limit_h_min     -38
_diffrn_reflns_limit_h_max     37
_diffrn_reflns_limit_k_min     -11
_diffrn_reflns_limit_k_max     13
_diffrn_reflns_limit_l_min     -17
_diffrn_reflns_limit_l_max     17
_diffrn_standards_number     .
_diffrn_standards_interval_count     .
_diffrn_standards_interval_time     .
_diffrn_standards_decay_%     0
_refine_special_details
;
Refinement of <i>F</i>^2^ against ALL reflections. The weighted <i>R</i>-factor
<i>wR</i> and goodness of fit <i>S</i> are based on <i>F</i>^2^, conventional
<i>R</i>-factors <i>R</i> are based on <i>F</i>, with <i>F</i> set to zero for
negative <i>F</i>^2^. The threshold expression of <i>F</i>^2^ >
\s(<i>F</i>^2^) is used only for calculating <i>R</i>-factors(gt) <i>etc</i>.
and is not relevant to the choice of reflections for refinement.
<i>R</i>-factors based on <i>F</i>^2^ are statistically about twice as large
as those based on <i>F</i>, and <i>R</i>- factors based on ALL data will be
even larger.
;
_reflns_number_total     4661
_reflns_number_gt     3280
_reflns_threshold_expression     I>2\s(I)
_refine_ls_structure_factor_coef     Fsqd
_refine_ls_matrix_type     full
_refine_ls_R_factor_all     0.0651
_refine_ls_R_factor_gt     0.0413
_refine_ls_wR_factor_gt     0.1013
_refine_ls_wR_factor_ref     0.1142
_refine_ls_goodness_of_fit_ref     1.035
_refine_ls_restrained_S_all     1.035
_refine_ls_number_reflns     4661
_refine_ls_number_parameters     347
_refine_ls_number_restraints     0
_refine_ls_hydrogen_treatment     mixed
_refine_ls_weighting_scheme     calc
_refine_ls_weighting_details
         'calc w=1/[\s^2^(Fo^2^)+(0.0547P)^2^+1.5070P] where P=(Fo^2^+2Fc^2^)/3'
_atom_sites_solution_hydrogens     geom
_atom_sites_solution_primary     direct
_atom_sites_solution_secondary     difmap
_refine_ls_shift/su_max     0.000
_refine_ls_shift/su_mean     0.000
_refine_diff_density_max     0.150
_refine_diff_density_min     -0.177
_refine_ls_extinction_method     none
_refine_ls_extinction_coef     ?
loop_
    _atom_type_symbol
    _atom_type_description
    _atom_type_scat_dispersion_real
    _atom_type_scat_dispersion_imag
    _atom_type_scat_source
    'C' 'C' 0.0033 0.0016
                         'International Tables Vol C Tables 4.2.6.8 and 6.1.1.4'
    'H' 'H' 0.0000 0.0000
                         'International Tables Vol C Tables 4.2.6.8 and 6.1.1.4'
    'N' 'N' 0.0061 0.0033
                         'International Tables Vol C Tables 4.2.6.8 and 6.1.1.4'
    'O' 'O' 0.0106 0.0060
                         'International Tables Vol C Tables 4.2.6.8 and 6.1.1.4'
_computing_data_collection     'APEX2 (Bruker, 2004)'
_computing_cell_refinement     'APEX2 and SAINT (Bruker, 2004)'
_computing_data_reduction     'SAINT and XPREP (Bruker, 2004)'
_computing_structure_solution     '<i>SHELXS97</i> (Sheldrick, 2008)'
_computing_structure_refinement     '<i>SHELXL97</i> (Sheldrick, 2008)'
_computing_molecular_graphics     '<i>ORTEP-3 for Windows</i> (Farrugia, 2012)'
_computing_publication_material     '<i>PLATON</i> (Spek, 2009)'
loop_
    _atom_site_type_symbol
    _atom_site_label
    _atom_site_fract_x
    _atom_site_fract_y
    _atom_site_fract_z
    _atom_site_U_iso_or_equiv
    _atom_site_adp_type
    _atom_site_calc_flag
    _atom_site_refinement_flags
    _atom_site_occupancy
    _atom_site_symmetry_multiplicity
    _atom_site_disorder_assembly
    _atom_site_disorder_group
    O O1 0.06963(4) 0.02788(10) 0.10712(8) 0.0468(3) Uani d . 1 1 . .
    O O3 0.08806(4) 0.40608(11) -0.02173(8) 0.0555(3) Uani d . 1 1 . .
    O O2 0.00524(4) 0.11622(12) 0.06940(10) 0.0499(3) Uani d . 1 1 . .
    N N 0.03715(5) 0.18310(13) -0.08500(9) 0.0468(4) Uani d . 1 1 . .
    C C17 0.11197(5) 0.04084(15) 0.08207(11) 0.0396(4) Uani d . 1 1 . .
    H H17 0.1286 0.0899 0.1304 0.048 Uiso calc R 1 1 . .
    C C16 0.13183(5) -0.08345(15) 0.07916(11) 0.0412(4) Uani d . 1 1 . .
    O O4 0.16465(4) 0.24317(13) 0.03901(10) 0.0647(4) Uani d . 1 1 . .
    C C1 0.23651(5) -0.24458(17) 0.12311(11) 0.0453(4) Uani d . 1 1 . .
    C C2 0.19242(5) -0.22187(16) 0.09870(11) 0.0408(4) Uani d . 1 1 . .
    C C3 0.17562(5) -0.10230(15) 0.10426(10) 0.0396(4) Uani d . 1 1 . .
    O O5 0.15453(5) 0.19027(15) -0.11231(10) 0.0828(5) Uani d . 1 1 . .
    C C23 0.05729(5) 0.23187(15) 0.16533(11) 0.0387(4) Uani d . 1 1 . .
    C C25 0.07807(5) 0.32732(16) 0.03066(11) 0.0402(4) Uani d . 1 1 . .
    C C10 0.25291(6) -0.36313(19) 0.11528(12) 0.0532(5) Uani d . 1 1 . .
    C C13 0.16523(6) -0.31982(16) 0.06926(12) 0.0452(4) Uani d . 1 1 . .
    C C15 0.10609(6) -0.18228(16) 0.05246(13) 0.0496(5) Uani d . 1 1 . .
    H H15 0.0771 -0.1702 0.0375 0.060 Uiso calc R 1 1 . .
    C C22 0.04826(5) 0.14005(15) 0.08771(11) 0.0396(4) Uani d . 1 1 . .
    C C18 0.10582(5) 0.11345(15) -0.01307(11) 0.0391(4) Uani d . 1 1 . .
    C C29 0.05082(5) 0.22207(18) 0.25959(11) 0.0484(5) Uani d . 1 1 . .
    H H29 0.0407 0.1504 0.2832 0.058 Uiso calc R 1 1 . .
    C C24 0.07323(5) 0.33856(16) 0.13185(11) 0.0419(4) Uani d . 1 1 . .
    C C14 0.12230(6) -0.29750(16) 0.04743(13) 0.0510(5) Uani d . 1 1 . .
    H H14 0.1041 -0.3614 0.0290 0.061 Uiso calc R 1 1 . .
    C C4 0.20465(6) -0.00815(18) 0.13747(12) 0.0491(5) Uani d . 1 1 . .
    H H4 0.1947 0.0708 0.1417 0.059 Uiso calc R 1 1 . .
    C C5 0.24608(6) -0.0317(2) 0.16270(13) 0.0575(5) Uani d . 1 1 . .
    H H5 0.2638 0.0315 0.1855 0.069 Uiso calc R 1 1 . .
    C C28 0.05960(6) 0.3202(2) 0.31740(13) 0.0608(6) Uani d . 1 1 . .
    H H28 0.0545 0.3153 0.3805 0.073 Uiso calc R 1 1 . .
    C C21 0.08922(6) 0.03972(17) -0.10085(12) 0.0496(5) Uani d . 1 1 . .
    H H21A 0.1123 0.0165 -0.1366 0.059 Uiso calc R 1 1 . .
    H H21B 0.0747 -0.0329 -0.0831 0.059 Uiso calc R 1 1 . .
    C C6 0.26386(6) -0.1491(2) 0.15595(13) 0.0541(5) Uani d . 1 1 . .
    C C20 0.05868(6) 0.12456(18) -0.15795(12) 0.0550(5) Uani d . 1 1 . .
    H H20A 0.0737 0.1832 -0.1926 0.066 Uiso calc R 1 1 . .
    H H20B 0.0388 0.0801 -0.2022 0.066 Uiso calc R 1 1 . .
    C C26 0.08287(6) 0.43730(18) 0.19105(13) 0.0558(5) Uani d . 1 1 . .
    H H26 0.0937 0.5085 0.1682 0.067 Uiso calc R 1 1 . .
    C C30 0.14512(6) 0.18882(16) -0.02412(13) 0.0461(4) Uani d . 1 1 . .
    C C12 0.18277(7) -0.43904(19) 0.06394(14) 0.0593(5) Uani d . 1 1 . .
    H H12 0.1650 -0.5037 0.0452 0.071 Uiso calc R 1 1 . .
    C C11 0.22455(7) -0.4587(2) 0.08562(14) 0.0637(6) Uani d . 1 1 . .
    H H11 0.2351 -0.5368 0.0811 0.076 Uiso calc R 1 1 . .
    C C19 0.06708(5) 0.19699(15) 0.00068(10) 0.0375(4) Uani d . 1 1 . .
    C C32 0.00976(7) 0.28537(19) -0.11593(14) 0.0617(5) Uani d . 1 1 . .
    H H32A -0.0029 0.3173 -0.0628 0.092 Uiso calc R 1 1 . .
    H H32B -0.0122 0.2587 -0.1636 0.092 Uiso calc R 1 1 . .
    H H32C 0.0263 0.3474 -0.1418 0.092 Uiso calc R 1 1 . .
    C C9 0.29646(7) -0.3813(2) 0.13888(15) 0.0695(6) Uani d . 1 1 . .
    H H9 0.3077 -0.4585 0.1332 0.083 Uiso calc R 1 1 . .
    C C27 0.07588(7) 0.4264(2) 0.28456(13) 0.0642(6) Uani d . 1 1 . .
    H H27 0.0821 0.4909 0.3259 0.077 Uiso calc R 1 1 . .
    C C7 0.30703(7) -0.1735(3) 0.17972(16) 0.0736(7) Uani d . 1 1 . .
    H H7 0.3253 -0.1114 0.2023 0.088 Uiso calc R 1 1 . .
    C C8 0.32282(7) -0.2884(3) 0.17003(17) 0.0783(7) Uani d . 1 1 . .
    H H8 0.3517 -0.3028 0.1848 0.094 Uiso calc R 1 1 . .
    C C31 0.18922(11) 0.2689(3) -0.1309(2) 0.1279(13) Uani d . 1 1 . .
    H H31A 0.1935 0.2635 -0.1966 0.192 Uiso calc R 1 1 . .
    H H31B 0.2147 0.2442 -0.0925 0.192 Uiso calc R 1 1 . .
    H H31C 0.1825 0.3510 -0.1159 0.192 Uiso calc R 1 1 . .
    H H2 0.0041(7) 0.110(2) 0.0079(16) 0.081(7) Uiso d . 1 1 . .
loop_
    _atom_site_aniso_label
    _atom_site_aniso_U_11
    _atom_site_aniso_U_22
    _atom_site_aniso_U_33
    _atom_site_aniso_U_12
    _atom_site_aniso_U_13
    _atom_site_aniso_U_23
    O1 0.0466(7) 0.0380(7) 0.0591(7) 0.0011(5) 0.0194(5) 0.0090(6)
    O3 0.0785(9) 0.0419(7) 0.0462(7) -0.0123(7) 0.0079(6) 0.0074(6)
    O2 0.0402(7) 0.0526(8) 0.0577(8) -0.0076(6) 0.0101(6) -0.0048(6)
    N 0.0519(9) 0.0460(9) 0.0407(7) -0.0009(7) -0.0024(6) -0.0036(7)
    C17 0.0378(9) 0.0375(10) 0.0445(9) -0.0044(8) 0.0080(7) 0.0011(7)
    C16 0.0433(10) 0.0377(10) 0.0426(9) -0.0018(8) 0.0047(7) 0.0027(7)
    O4 0.0629(9) 0.0629(9) 0.0671(9) -0.0265(8) 0.0021(7) 0.0046(7)
    C1 0.0426(11) 0.0574(12) 0.0365(8) 0.0016(9) 0.0074(7) 0.0088(8)
    C2 0.0437(10) 0.0452(10) 0.0337(8) 0.0001(8) 0.0060(7) 0.0025(7)
    C3 0.0414(10) 0.0424(10) 0.0350(8) -0.0039(8) 0.0050(7) 0.0010(7)
    O5 0.1044(13) 0.0818(11) 0.0715(9) -0.0397(9) 0.0505(9) -0.0140(8)
    C23 0.0334(9) 0.0427(10) 0.0402(9) 0.0039(8) 0.0045(7) 0.0027(7)
    C25 0.0447(10) 0.0365(10) 0.0392(8) -0.0012(8) 0.0035(7) 0.0026(7)
    C10 0.0522(12) 0.0634(13) 0.0451(10) 0.0141(10) 0.0103(8) 0.0123(9)
    C13 0.0527(11) 0.0380(10) 0.0440(9) 0.0029(9) 0.0013(8) 0.0020(8)
    C15 0.0415(10) 0.0410(11) 0.0646(11) -0.0031(9) -0.0018(8) 0.0034(9)
    C22 0.0370(10) 0.0358(10) 0.0468(9) -0.0008(7) 0.0085(7) 0.0041(7)
    C18 0.0414(10) 0.0371(10) 0.0397(8) -0.0041(8) 0.0087(7) -0.0025(7)
    C29 0.0442(10) 0.0612(12) 0.0399(9) 0.0072(9) 0.0046(7) 0.0085(9)
    C24 0.0469(10) 0.0391(10) 0.0393(8) 0.0012(8) 0.0035(7) -0.0036(8)
    C14 0.0511(12) 0.0347(10) 0.0642(11) -0.0068(8) -0.0061(9) 0.0029(9)
    C4 0.0476(11) 0.0477(11) 0.0517(10) -0.0047(9) 0.0039(8) -0.0019(8)
    C5 0.0487(12) 0.0633(14) 0.0594(11) -0.0167(10) 0.0009(9) 0.0015(10)
    C28 0.0600(13) 0.0856(16) 0.0369(9) 0.0064(12) 0.0066(8) -0.0028(10)
    C21 0.0592(12) 0.0443(11) 0.0462(9) -0.0039(9) 0.0103(8) -0.0077(8)
    C6 0.0433(11) 0.0684(14) 0.0510(10) -0.0006(10) 0.0075(8) 0.0128(10)
    C20 0.0718(13) 0.0519(12) 0.0400(9) -0.0019(10) 0.0009(9) -0.0079(8)
    C26 0.0668(13) 0.0486(12) 0.0515(11) -0.0036(10) 0.0039(9) -0.0078(9)
    C30 0.0496(11) 0.0405(10) 0.0505(10) -0.0034(9) 0.0153(9) 0.0007(8)
    C12 0.0681(14) 0.0445(12) 0.0634(12) 0.0053(10) -0.0009(10) -0.0007(9)
    C11 0.0729(15) 0.0534(13) 0.0647(12) 0.0182(12) 0.0071(11) 0.0018(10)
    C19 0.0424(10) 0.0343(9) 0.0358(8) -0.0038(7) 0.0040(7) -0.0005(7)
    C32 0.0629(13) 0.0666(14) 0.0523(11) 0.0053(11) -0.0078(9) -0.0007(10)
    C9 0.0585(14) 0.0812(17) 0.0708(13) 0.0222(13) 0.0164(11) 0.0211(12)
    C27 0.0731(14) 0.0703(15) 0.0484(11) 0.0027(12) 0.0027(10) -0.0226(10)
    C7 0.0442(13) 0.0909(19) 0.0843(15) -0.0056(12) 0.0016(11) 0.0195(13)
    C8 0.0431(13) 0.103(2) 0.0890(16) 0.0141(14) 0.0087(11) 0.0327(15)
    C31 0.152(3) 0.123(3) 0.126(2) -0.074(2) 0.091(2) -0.015(2)
_geom_special_details
;
All e.s.d.'s (except the e.s.d. in the dihedral angle between two l.s. planes)
are estimated using the full covariance matrix. The cell e.s.d.'s are taken
into account individually in the estimation of e.s.d.'s in distances, angles
and torsion angles; correlations between e.s.d.'s in cell parameters are only
used when they are defined by crystal symmetry. An approximate (isotropic)
treatment of cell e.s.d.'s is used for estimating e.s.d.'s involving l.s.
planes.
;
loop_
    _geom_bond_atom_site_label_1
    _geom_bond_atom_site_label_2
    _geom_bond_site_symmetry_2
    _geom_bond_distance
    _geom_bond_publ_flag
    O1 C22 . 1.423(2) ?
    O1 C17 . 1.4340(18) ?
    O3 C25 . 1.2090(19) ?
    O2 C22 . 1.384(2) ?
    O2 H2 . 0.87(2) ?
    N C20 . 1.455(2) ?
    N C32 . 1.460(2) ?
    N C19 . 1.464(2) ?
    C17 C16 . 1.511(2) ?
    C17 C18 . 1.563(2) ?
    C17 H17 . 0.9800 ?
    C16 C15 . 1.389(2) ?
    C16 C3 . 1.409(2) ?
    O4 C30 . 1.192(2) ?
    C1 C6 . 1.410(3) ?
    C1 C10 . 1.416(3) ?
    C1 C2 . 1.423(2) ?
    C2 C13 . 1.415(2) ?
    C2 C3 . 1.428(2) ?
    C3 C4 . 1.432(2) ?
    O5 C30 . 1.319(2) ?
    O5 C31 . 1.448(3) ?
    C23 C29 . 1.381(2) ?
    C23 C24 . 1.386(2) ?
    C23 C22 . 1.500(2) ?
    C25 C24 . 1.467(2) ?
    C25 C19 . 1.529(2) ?
    C10 C9 . 1.398(3) ?
    C10 C11 . 1.418(3) ?
    C13 C14 . 1.383(2) ?
    C13 C12 . 1.433(3) ?
    C15 C14 . 1.376(3) ?
    C15 H15 . 0.9300 ?
    C22 C19 . 1.563(2) ?
    C18 C30 . 1.521(2) ?
    C18 C21 . 1.531(2) ?
    C18 C19 . 1.565(2) ?
    C29 C28 . 1.368(3) ?
    C29 H29 . 0.9300 ?
    C24 C26 . 1.389(2) ?
    C14 H14 . 0.9300 ?
    C4 C5 . 1.347(3) ?
    C4 H4 . 0.9300 ?
    C5 C6 . 1.420(3) ?
    C5 H5 . 0.9300 ?
    C28 C27 . 1.382(3) ?
    C28 H28 . 0.9300 ?
    C21 C20 . 1.514(3) ?
    C21 H21A . 0.9700 ?
    C21 H21B . 0.9700 ?
    C6 C7 . 1.398(3) ?
    C20 H20A . 0.9700 ?
    C20 H20B . 0.9700 ?
    C26 C27 . 1.376(3) ?
    C26 H26 . 0.9300 ?
    C12 C11 . 1.343(3) ?
    C12 H12 . 0.9300 ?
    C11 H11 . 0.9300 ?
    C32 H32A . 0.9600 ?
    C32 H32B . 0.9600 ?
    C32 H32C . 0.9600 ?
    C9 C8 . 1.364(3) ?
    C9 H9 . 0.9300 ?
    C27 H27 . 0.9300 ?
    C7 C8 . 1.375(3) ?
    C7 H7 . 0.9300 ?
    C8 H8 . 0.9300 ?
    C31 H31A . 0.9600 ?
    C31 H31B . 0.9600 ?
    C31 H31C . 0.9600 ?
loop_
    _geom_angle_atom_site_label_1
    _geom_angle_atom_site_label_2
    _geom_angle_atom_site_label_3
    _geom_angle_site_symmetry_1
    _geom_angle_site_symmetry_3
    _geom_angle
    _geom_angle_publ_flag
    C22 O1 C17 . . 107.67(12) ?
    C22 O2 H2 . . 97.4(15) ?
    C20 N C32 . . 116.09(14) ?
    C20 N C19 . . 109.02(14) ?
    C32 N C19 . . 118.45(14) ?
    O1 C17 C16 . . 108.71(13) ?
    O1 C17 C18 . . 103.69(12) ?
    C16 C17 C18 . . 116.93(13) ?
    O1 C17 H17 . . 109.1 ?
    C16 C17 H17 . . 109.1 ?
    C18 C17 H17 . . 109.1 ?
    C15 C16 C3 . . 118.99(16) ?
    C15 C16 C17 . . 119.09(15) ?
    C3 C16 C17 . . 121.91(15) ?
    C6 C1 C10 . . 119.89(17) ?
    C6 C1 C2 . . 119.93(17) ?
    C10 C1 C2 . . 120.17(17) ?
    C13 C2 C1 . . 119.05(16) ?
    C13 C2 C3 . . 120.21(15) ?
    C1 C2 C3 . . 120.74(16) ?
    C16 C3 C2 . . 119.03(15) ?
    C16 C3 C4 . . 123.66(16) ?
    C2 C3 C4 . . 117.30(15) ?
    C30 O5 C31 . . 115.97(18) ?
    C29 C23 C24 . . 119.91(16) ?
    C29 C23 C22 . . 128.47(16) ?
    C24 C23 C22 . . 111.60(13) ?
    O3 C25 C24 . . 127.25(16) ?
    O3 C25 C19 . . 124.89(14) ?
    C24 C25 C19 . . 107.84(13) ?
    C9 C10 C1 . . 118.4(2) ?
    C9 C10 C11 . . 122.7(2) ?
    C1 C10 C11 . . 118.93(17) ?
    C14 C13 C2 . . 118.74(16) ?
    C14 C13 C12 . . 121.95(17) ?
    C2 C13 C12 . . 119.31(17) ?
    C14 C15 C16 . . 121.89(17) ?
    C14 C15 H15 . . 119.1 ?
    C16 C15 H15 . . 119.1 ?
    O2 C22 O1 . . 107.96(13) ?
    O2 C22 C23 . . 111.60(13) ?
    O1 C22 C23 . . 113.46(13) ?
    O2 C22 C19 . . 112.58(13) ?
    O1 C22 C19 . . 106.66(12) ?
    C23 C22 C19 . . 104.54(13) ?
    C30 C18 C21 . . 114.63(14) ?
    C30 C18 C17 . . 110.23(13) ?
    C21 C18 C17 . . 115.39(14) ?
    C30 C18 C19 . . 110.75(13) ?
    C21 C18 C19 . . 102.26(13) ?
    C17 C18 C19 . . 102.52(12) ?
    C28 C29 C23 . . 118.49(18) ?
    C28 C29 H29 . . 120.8 ?
    C23 C29 H29 . . 120.8 ?
    C23 C24 C26 . . 121.50(15) ?
    C23 C24 C25 . . 110.28(15) ?
    C26 C24 C25 . . 128.21(16) ?
    C15 C14 C13 . . 121.10(17) ?
    C15 C14 H14 . . 119.5 ?
    C13 C14 H14 . . 119.5 ?
    C5 C4 C3 . . 121.22(18) ?
    C5 C4 H4 . . 119.4 ?
    C3 C4 H4 . . 119.4 ?
    C4 C5 C6 . . 122.74(19) ?
    C4 C5 H5 . . 118.6 ?
    C6 C5 H5 . . 118.6 ?
    C29 C28 C27 . . 121.79(17) ?
    C29 C28 H28 . . 119.1 ?
    C27 C28 H28 . . 119.1 ?
    C20 C21 C18 . . 104.32(14) ?
    C20 C21 H21A . . 110.9 ?
    C18 C21 H21A . . 110.9 ?
    C20 C21 H21B . . 110.9 ?
    C18 C21 H21B . . 110.9 ?
    H21A C21 H21B . . 108.9 ?
    C7 C6 C1 . . 119.0(2) ?
    C7 C6 C5 . . 123.0(2) ?
    C1 C6 C5 . . 118.03(17) ?
    N C20 C21 . . 102.50(13) ?
    N C20 H20A . . 111.3 ?
    C21 C20 H20A . . 111.3 ?
    N C20 H20B . . 111.3 ?
    C21 C20 H20B . . 111.3 ?
    H20A C20 H20B . . 109.2 ?
    C27 C26 C24 . . 117.84(19) ?
    C27 C26 H26 . . 121.1 ?
    C24 C26 H26 . . 121.1 ?
    O4 C30 O5 . . 123.62(17) ?
    O4 C30 C18 . . 124.01(15) ?
    O5 C30 C18 . . 112.35(16) ?
    C11 C12 C13 . . 120.96(19) ?
    C11 C12 H12 . . 119.5 ?
    C13 C12 H12 . . 119.5 ?
    C12 C11 C10 . . 121.56(19) ?
    C12 C11 H11 . . 119.2 ?
    C10 C11 H11 . . 119.2 ?
    N C19 C25 . . 115.83(13) ?
    N C19 C22 . . 110.19(13) ?
    C25 C19 C22 . . 104.67(12) ?
    N C19 C18 . . 106.18(12) ?
    C25 C19 C18 . . 115.56(13) ?
    C22 C19 C18 . . 103.71(12) ?
    N C32 H32A . . 109.5 ?
    N C32 H32B . . 109.5 ?
    H32A C32 H32B . . 109.5 ?
    N C32 H32C . . 109.5 ?
    H32A C32 H32C . . 109.5 ?
    H32B C32 H32C . . 109.5 ?
    C8 C9 C10 . . 121.4(2) ?
    C8 C9 H9 . . 119.3 ?
    C10 C9 H9 . . 119.3 ?
    C26 C27 C28 . . 120.44(18) ?
    C26 C27 H27 . . 119.8 ?
    C28 C27 H27 . . 119.8 ?
    C8 C7 C6 . . 120.7(2) ?
    C8 C7 H7 . . 119.6 ?
    C6 C7 H7 . . 119.6 ?
    C9 C8 C7 . . 120.6(2) ?
    C9 C8 H8 . . 119.7 ?
    C7 C8 H8 . . 119.7 ?
    O5 C31 H31A . . 109.5 ?
    O5 C31 H31B . . 109.5 ?
    H31A C31 H31B . . 109.5 ?
    O5 C31 H31C . . 109.5 ?
    H31A C31 H31C . . 109.5 ?
    H31B C31 H31C . . 109.5 ?
loop_
    _geom_torsion_atom_site_label_1
    _geom_torsion_atom_site_label_2
    _geom_torsion_atom_site_label_3
    _geom_torsion_atom_site_label_4
    _geom_torsion_site_symmetry_1
    _geom_torsion_site_symmetry_2
    _geom_torsion_site_symmetry_3
    _geom_torsion_site_symmetry_4
    _geom_torsion
    _geom_torsion_publ_flag
    C22 O1 C17 C16 . . . . -166.42(13) ?
    C22 O1 C17 C18 . . . . -41.34(15) ?
    O1 C17 C16 C15 . . . . 31.7(2) ?
    C18 C17 C16 C15 . . . . -85.17(19) ?
    O1 C17 C16 C3 . . . . -147.21(14) ?
    C18 C17 C16 C3 . . . . 95.89(18) ?
    C6 C1 C2 C13 . . . . -177.65(15) ?
    C10 C1 C2 C13 . . . . 1.8(2) ?
    C6 C1 C2 C3 . . . . 2.0(2) ?
    C10 C1 C2 C3 . . . . -178.61(14) ?
    C15 C16 C3 C2 . . . . 1.9(2) ?
    C17 C16 C3 C2 . . . . -179.16(14) ?
    C15 C16 C3 C4 . . . . -176.69(16) ?
    C17 C16 C3 C4 . . . . 2.3(2) ?
    C13 C2 C3 C16 . . . . -0.6(2) ?
    C1 C2 C3 C16 . . . . 179.76(14) ?
    C13 C2 C3 C4 . . . . 178.05(14) ?
    C1 C2 C3 C4 . . . . -1.6(2) ?
    C6 C1 C10 C9 . . . . -1.3(2) ?
    C2 C1 C10 C9 . . . . 179.25(15) ?
    C6 C1 C10 C11 . . . . 177.55(16) ?
    C2 C1 C10 C11 . . . . -1.9(2) ?
    C1 C2 C13 C14 . . . . 178.75(15) ?
    C3 C2 C13 C14 . . . . -0.9(2) ?
    C1 C2 C13 C12 . . . . -0.5(2) ?
    C3 C2 C13 C12 . . . . 179.85(15) ?
    C3 C16 C15 C14 . . . . -1.7(3) ?
    C17 C16 C15 C14 . . . . 179.29(16) ?
    C17 O1 C22 O2 . . . . 153.13(13) ?
    C17 O1 C22 C23 . . . . -82.64(15) ?
    C17 O1 C22 C19 . . . . 31.92(16) ?
    C29 C23 C22 O2 . . . . 64.5(2) ?
    C24 C23 C22 O2 . . . . -113.96(16) ?
    C29 C23 C22 O1 . . . . -57.7(2) ?
    C24 C23 C22 O1 . . . . 123.81(15) ?
    C29 C23 C22 C19 . . . . -173.51(16) ?
    C24 C23 C22 C19 . . . . 8.00(18) ?
    O1 C17 C18 C30 . . . . 151.21(13) ?
    C16 C17 C18 C30 . . . . -89.18(17) ?
    O1 C17 C18 C21 . . . . -76.99(16) ?
    C16 C17 C18 C21 . . . . 42.6(2) ?
    O1 C17 C18 C19 . . . . 33.26(15) ?
    C16 C17 C18 C19 . . . . 152.87(14) ?
    C24 C23 C29 C28 . . . . 1.4(3) ?
    C22 C23 C29 C28 . . . . -176.98(17) ?
    C29 C23 C24 C26 . . . . -0.2(3) ?
    C22 C23 C24 C26 . . . . 178.41(16) ?
    C29 C23 C24 C25 . . . . 179.07(15) ?
    C22 C23 C24 C25 . . . . -2.3(2) ?
    O3 C25 C24 C23 . . . . 173.97(17) ?
    C19 C25 C24 C23 . . . . -4.64(19) ?
    O3 C25 C24 C26 . . . . -6.8(3) ?
    C19 C25 C24 C26 . . . . 174.59(18) ?
    C16 C15 C14 C13 . . . . 0.2(3) ?
    C2 C13 C14 C15 . . . . 1.1(3) ?
    C12 C13 C14 C15 . . . . -179.64(17) ?
    C16 C3 C4 C5 . . . . 178.38(16) ?
    C2 C3 C4 C5 . . . . -0.2(2) ?
    C3 C4 C5 C6 . . . . 1.7(3) ?
    C23 C29 C28 C27 . . . . -2.0(3) ?
    C30 C18 C21 C20 . . . . -89.05(18) ?
    C17 C18 C21 C20 . . . . 141.26(15) ?
    C19 C18 C21 C20 . . . . 30.85(16) ?
    C10 C1 C6 C7 . . . . 0.4(3) ?
    C2 C1 C6 C7 . . . . 179.86(16) ?
    C10 C1 C6 C5 . . . . 180.00(16) ?
    C2 C1 C6 C5 . . . . -0.6(2) ?
    C4 C5 C6 C7 . . . . 178.29(18) ?
    C4 C5 C6 C1 . . . . -1.3(3) ?
    C32 N C20 C21 . . . . 170.80(15) ?
    C19 N C20 C21 . . . . 33.93(18) ?
    C18 C21 C20 N . . . . -40.11(18) ?
    C23 C24 C26 C27 . . . . -0.4(3) ?
    C25 C24 C26 C27 . . . . -179.51(18) ?
    C31 O5 C30 O4 . . . . -3.6(3) ?
    C31 O5 C30 C18 . . . . 174.6(2) ?
    C21 C18 C30 O4 . . . . -173.00(18) ?
    C17 C18 C30 O4 . . . . -40.8(2) ?
    C19 C18 C30 O4 . . . . 71.9(2) ?
    C21 C18 C30 O5 . . . . 8.9(2) ?
    C17 C18 C30 O5 . . . . 141.05(16) ?
    C19 C18 C30 O5 . . . . -106.19(17) ?
    C14 C13 C12 C11 . . . . -179.88(18) ?
    C2 C13 C12 C11 . . . . -0.6(3) ?
    C13 C12 C11 C10 . . . . 0.5(3) ?
    C9 C10 C11 C12 . . . . 179.54(18) ?
    C1 C10 C11 C12 . . . . 0.7(3) ?
    C20 N C19 C25 . . . . 115.29(16) ?
    C32 N C19 C25 . . . . -20.4(2) ?
    C20 N C19 C22 . . . . -126.17(15) ?
    C32 N C19 C22 . . . . 98.12(17) ?
    C20 N C19 C18 . . . . -14.48(17) ?
    C32 N C19 C18 . . . . -150.18(15) ?
    O3 C25 C19 N . . . . -47.9(2) ?
    C24 C25 C19 N . . . . 130.74(15) ?
    O3 C25 C19 C22 . . . . -169.45(16) ?
    C24 C25 C19 C22 . . . . 9.20(17) ?
    O3 C25 C19 C18 . . . . 77.2(2) ?
    C24 C25 C19 C18 . . . . -104.17(15) ?
    O2 C22 C19 N . . . . -14.03(19) ?
    O1 C22 C19 N . . . . 104.20(15) ?
    C23 C22 C19 N . . . . -135.34(14) ?
    O2 C22 C19 C25 . . . . 111.15(15) ?
    O1 C22 C19 C25 . . . . -130.62(13) ?
    C23 C22 C19 C25 . . . . -10.16(16) ?
    O2 C22 C19 C18 . . . . -127.32(14) ?
    O1 C22 C19 C18 . . . . -9.09(16) ?
    C23 C22 C19 C18 . . . . 111.37(13) ?
    C30 C18 C19 N . . . . 111.87(15) ?
    C21 C18 C19 N . . . . -10.71(16) ?
    C17 C18 C19 N . . . . -130.55(13) ?
    C30 C18 C19 C25 . . . . -18.05(18) ?
    C21 C18 C19 C25 . . . . -140.62(14) ?
    C17 C18 C19 C25 . . . . 99.53(14) ?
    C30 C18 C19 C22 . . . . -131.98(14) ?
    C21 C18 C19 C22 . . . . 105.45(14) ?
    C17 C18 C19 C22 . . . . -14.40(15) ?
    C1 C10 C9 C8 . . . . 0.9(3) ?
    C11 C10 C9 C8 . . . . -177.93(19) ?
    C24 C26 C27 C28 . . . . -0.3(3) ?
    C29 C28 C27 C26 . . . . 1.5(3) ?
    C1 C6 C7 C8 . . . . 0.9(3) ?
    C5 C6 C7 C8 . . . . -178.6(2) ?
    C10 C9 C8 C7 . . . . 0.5(3) ?
    C6 C7 C8 C9 . . . . -1.4(3) ?
loop_
    _geom_hbond_atom_site_label_D
    _geom_hbond_atom_site_label_H
    _geom_hbond_atom_site_label_A
    _geom_hbond_site_symmetry_A
    _geom_hbond_distance_DH
    _geom_hbond_distance_HA
    _geom_hbond_distance_DA
    _geom_hbond_angle_DHA
    C27 H27 O3 6_566 0.93 2.43 3.299(2) 155.4
    O2 H2 N . 0.87(2) 1.95(2) 2.6217(19) 133(2)
_iucr_refine_instructions_details
;
TITL MALATHI136i in C2/c
CELL  0.71073  31.6964  11.0325  14.1965   90.000   96.503   90.000
ZERR     8.00   0.0006   0.0002   0.0003    0.000    0.001    0.000
LATT   7
SYMM  - X,   Y, 1/2 - Z
SFAC  C    H    N    O
UNIT  256  200  8    40
MERG   2
OMIT     2   0   0
EQIV $1 x,-y+1,+z+1/2
HTAB C27 O3
HTAB C27 O3_$1
HTAB O2 N
FMAP   2
PLAN   20
ACTA
BOND   $H
CONF
L.S.  35
WGHT    0.054700    1.507000
FVAR       0.21074
O1    4    0.069627    0.027882    0.107125    11.00000    0.04657    0.03796 =
         0.05909    0.00895    0.01939    0.00113
O3    4    0.088060    0.406079   -0.021731    11.00000    0.07849    0.04194 =
         0.04622    0.00744    0.00790   -0.01235
O2    4    0.005244    0.116216    0.069398    11.00000    0.04023    0.05263 =
         0.05775   -0.00481    0.01006   -0.00761
N     3    0.037145    0.183096   -0.084996    11.00000    0.05194    0.04595 =
         0.04067   -0.00361   -0.00239   -0.00088
C17   1    0.111970    0.040842    0.082067    11.00000    0.03778    0.03746 =
         0.04447    0.00114    0.00803   -0.00437
AFIX  13
H17   2    0.128635    0.089870    0.130406    11.00000   -1.20000
AFIX   0
C16   1    0.131833   -0.083447    0.079163    11.00000    0.04333    0.03775 =
         0.04257    0.00272    0.00469   -0.00184
O4    4    0.164650    0.243167    0.039014    11.00000    0.06291    0.06286 =
         0.06714    0.00458    0.00212   -0.02648
C1    1    0.236506   -0.244583    0.123105    11.00000    0.04256    0.05739 =
         0.03650    0.00879    0.00735    0.00161
C2    1    0.192418   -0.221867    0.098701    11.00000    0.04374    0.04520 =
         0.03368    0.00251    0.00599    0.00007
C3    1    0.175617   -0.102304    0.104264    11.00000    0.04143    0.04244 =
         0.03498    0.00096    0.00495   -0.00390
O5    4    0.154525    0.190268   -0.112307    11.00000    0.10443    0.08182 =
         0.07149   -0.01400    0.05052   -0.03969
C23   1    0.057288    0.231872    0.165327    11.00000    0.03337    0.04268 =
         0.04025    0.00266    0.00452    0.00389
C25   1    0.078070    0.327322    0.030658    11.00000    0.04469    0.03647 =
         0.03919    0.00262    0.00350   -0.00116
C10   1    0.252915   -0.363126    0.115284    11.00000    0.05223    0.06343 =
         0.04507    0.01230    0.01033    0.01405
C13   1    0.165232   -0.319820    0.069258    11.00000    0.05269    0.03797 =
         0.04400    0.00203    0.00128    0.00289
C15   1    0.106092   -0.182276    0.052459    11.00000    0.04151    0.04104 =
         0.06459    0.00336   -0.00181   -0.00314
AFIX  43
H15   2    0.077063   -0.170243    0.037549    11.00000   -1.20000
AFIX   0
C22   1    0.048262    0.140054    0.087712    11.00000    0.03701    0.03577 =
         0.04680    0.00415    0.00854   -0.00079
C18   1    0.105818    0.113454   -0.013069    11.00000    0.04139    0.03712 =
         0.03974   -0.00246    0.00867   -0.00407
C29   1    0.050820    0.222073    0.259595    11.00000    0.04420    0.06120 =
         0.03987    0.00848    0.00461    0.00718
AFIX  43
H29   2    0.040722    0.150391    0.283244    11.00000   -1.20000
AFIX   0
C24   1    0.073227    0.338561    0.131852    11.00000    0.04690    0.03914 =
         0.03927   -0.00363    0.00345    0.00119
C14   1    0.122299   -0.297502    0.047425    11.00000    0.05108    0.03470 =
         0.06421    0.00287   -0.00612   -0.00682
AFIX  43
H14   2    0.104083   -0.361435    0.029037    11.00000   -1.20000
AFIX   0
C4    1    0.204650   -0.008152    0.137466    11.00000    0.04760    0.04767 =
         0.05169   -0.00187    0.00393   -0.00475
AFIX  43
H4    2    0.194717    0.070759    0.141687    11.00000   -1.20000
AFIX   0
C5    1    0.246079   -0.031744    0.162701    11.00000    0.04873    0.06334 =
         0.05937    0.00147    0.00087   -0.01667
AFIX  43
H5    2    0.263779    0.031482    0.185495    11.00000   -1.20000
AFIX   0
C28   1    0.059604    0.320206    0.317405    11.00000    0.05999    0.08560 =
         0.03694   -0.00276    0.00657    0.00641
AFIX  43
H28   2    0.054487    0.315337    0.380518    11.00000   -1.20000
AFIX   0
C21   1    0.089220    0.039718   -0.100852    11.00000    0.05919    0.04431 =
         0.04623   -0.00770    0.01029   -0.00387
AFIX  23
H21A  2    0.112266    0.016528   -0.136619    11.00000   -1.20000
H21B  2    0.074748   -0.032856   -0.083134    11.00000   -1.20000
AFIX   0
C6    1    0.263856   -0.149103    0.155954    11.00000    0.04327    0.06843 =
         0.05101    0.01280    0.00750   -0.00061
C20   1    0.058675    0.124555   -0.157950    11.00000    0.07177    0.05186 =
         0.04000   -0.00793    0.00090   -0.00186
AFIX  23
H20A  2    0.073711    0.183158   -0.192645    11.00000   -1.20000
H20B  2    0.038817    0.080125   -0.202161    11.00000   -1.20000
AFIX   0
C26   1    0.082871    0.437297    0.191047    11.00000    0.06679    0.04858 =
         0.05148   -0.00778    0.00394   -0.00364
AFIX  43
H26   2    0.093706    0.508479    0.168218    11.00000   -1.20000
AFIX   0
C30   1    0.145123    0.188822   -0.024118    11.00000    0.04962    0.04053 =
         0.05049    0.00074    0.01531   -0.00345
C12   1    0.182767   -0.439037    0.063943    11.00000    0.06808    0.04453 =
         0.06345   -0.00068   -0.00087    0.00532
AFIX  43
H12   2    0.164951   -0.503720    0.045206    11.00000   -1.20000
AFIX   0
C11   1    0.224550   -0.458706    0.085625    11.00000    0.07294    0.05338 =
         0.06468    0.00178    0.00707    0.01816
AFIX  43
H11   2    0.235138   -0.536848    0.081085    11.00000   -1.20000
AFIX   0
C19   1    0.067084    0.196987    0.000681    11.00000    0.04237    0.03426 =
         0.03576   -0.00050    0.00396   -0.00379
C32   1    0.009760    0.285366   -0.115932    11.00000    0.06286    0.06657 =
         0.05228   -0.00071   -0.00777    0.00526
AFIX  33
H32A  2   -0.002852    0.317294   -0.062780    11.00000   -1.50000
H32B  2   -0.012187    0.258661   -0.163574    11.00000   -1.50000
H32C  2    0.026320    0.347366   -0.141776    11.00000   -1.50000
AFIX   0
C9    1    0.296464   -0.381310    0.138880    11.00000    0.05846    0.08121 =
         0.07078    0.02105    0.01642    0.02219
AFIX  43
H9    2    0.307725   -0.458466    0.133224    11.00000   -1.20000
AFIX   0
C27   1    0.075880    0.426409    0.284558    11.00000    0.07313    0.07026 =
         0.04839   -0.02257    0.00265    0.00273
AFIX  43
H27   2    0.082144    0.490924    0.325949    11.00000   -1.20000
AFIX   0
C7    1    0.307033   -0.173502    0.179718    11.00000    0.04420    0.09088 =
         0.08432    0.01953    0.00157   -0.00556
AFIX  43
H7    2    0.325272   -0.111380    0.202324    11.00000   -1.20000
AFIX   0
C8    1    0.322821   -0.288366    0.170027    11.00000    0.04306    0.10313 =
         0.08902    0.03271    0.00868    0.01408
AFIX  43
H8    2    0.351717   -0.302818    0.184833    11.00000   -1.20000
AFIX   0
C31   1    0.189222    0.268877   -0.130889    11.00000    0.15204    0.12304 =
         0.12603   -0.01507    0.09137   -0.07380
AFIX  33
H31A  2    0.193478    0.263494   -0.196642    11.00000   -1.50000
H31B  2    0.214659    0.244250   -0.092479    11.00000   -1.50000
H31C  2    0.182533    0.351001   -0.115864    11.00000   -1.50000
AFIX   0
H2    2    0.004125    0.110335    0.007858    11.00000    0.08114
HKLF 4
REM  MALATHI136i in C2/c
REM R1 =  0.0413 for   3280 Fo > 4sig(Fo)  and  0.0651 for all   4661 data
REM    347 parameters refined using      0 restraints
END
WGHT      0.0542      1.5083
REM Highest difference peak  0.150,  deepest hole -0.177,  1-sigma level  0.039
Q1    1   0.2220  0.2190 -0.1562  11.00000  0.05    0.15
Q2    1   0.2121  0.2421 -0.0606  11.00000  0.05    0.15
Q3    1   0.1702 -0.3776  0.1017  11.00000  0.05    0.14
Q4    1   0.0684  0.3986  0.1523  11.00000  0.05    0.14
Q5    1   0.0594  0.1694  0.0407  11.00000  0.05    0.13
Q6    1   0.1679  0.3082 -0.2153  11.00000  0.05    0.13
Q7    1   0.0475  0.4719  0.1054  11.00000  0.05    0.12
Q8    1   0.0893  0.1666 -0.0048  11.00000  0.05    0.12
Q9    1   0.2438 -0.3156  0.1452  11.00000  0.05    0.12
Q10   1   0.1933  0.3559 -0.0854  11.00000  0.05    0.12
Q11   1   0.1093 -0.3614 -0.0087  11.00000  0.05    0.12
Q12   1   0.0364  0.3964  0.3742  11.00000  0.05    0.12
Q13   1   0.1769  0.1878 -0.0573  11.00000  0.05    0.12
Q14   1   0.3198 -0.2307  0.2153  11.00000  0.05    0.11
Q15   1   0.1476  0.3379 -0.2090  11.00000  0.05    0.11
Q16   1   0.1306  0.2599 -0.1195  11.00000  0.05    0.11
Q17   1   0.1408 -0.3205  0.0946  11.00000  0.05    0.11
Q18   1   0.0513  0.3013  0.1403  11.00000  0.05    0.11
Q19   1   0.0089  0.3829 -0.0270  11.00000  0.05    0.11
Q20   1   0.0559  0.1937 -0.0340  11.00000  0.05    0.11
;
data_2R
_journal_date_recd_electronic     2013-08-01
_journal_date_accepted     2013-09-07
_journal_name_full     'Acta Crystallographica, Section E'
_journal_year     2013
_journal_volume     69
_journal_issue     10
_journal_page_first     o1569
_journal_page_last     o1569
_journal_paper_category     QO
_journal_paper_doi     10.1107/S1600536813024951
_journal_coeditor_code     BT6925
_publ_contact_author_name     'S. Aravindhan'
_publ_contact_author_address
;
Department of Physics
Presidency College
Chennai 600 005
India
;
_publ_contact_author_email     'aravindhanpresidency@gmail.com'
_publ_contact_author_fax     ?
_publ_contact_author_phone     '+91-9443203669'
_publ_section_title
;\
Methyl
9-hydroxy-15-methyl-2-oxo-11-(pyren-1-yl)-10-oxa-15-azatetracyclo[7.6.0.0^1,\
12^.0^3,8^]pentadeca-3(8),4,6-triene-12-carboxylate
;
loop_
    _publ_author_name
    _publ_author_footnote
    _publ_author_address
    'Sharmila, P.' .
;
Department of Physics
Presidency College
Chennai 600 005
India
;
    'Jagadeesan, G.' .
;
Department of Physics
Presidency College
Chennai 600 005
India
;
    'Raju, Rajesh' .
;
Department of Organic Chemistry,
University of Madras, Guindy Campus, Chennai 600 025, India
;
    'Raghavachary, Raghunathan' .
;
Department of Organic Chemistry,
University of Madras, Guindy Campus, Chennai 600 025, India
;
    'Aravindhan, S.' .
;
Department of Physics
Presidency College
Chennai 600 005
India
;
