# Supplementary material for: Methyl 9-hy­droxy-15-methyl-2-oxo-11-(pyren-1-yl)-10-oxa-15-aza­tetra­cyclo­[7.6.0.01,12.03,8]penta­deca-3(8),4,6-triene-12-carboxyl­ate
Source: Acta Crystallogr Sect E Struct Rep Online. 2013 Sep 21;69(Pt 10):o1569. doi: 10.1107/S1600536813024951 (PMC3790429; doi:10.1107/S1600536813024951)
Supplement: Supplementary file 2 [file e-69-o1569-Isup2.hkl]

# 
# h,k,l, Fc-squared, Fo-squared, sigma(Fo-squared) and status flag 
# 
data_I
_shelx_title ' MALATHI136i in C2/c' 
_shelx_refln_list_code          4 
_shelx_F_calc_maximum      477.80 
_exptl_crystal_F_000      2112.00 
_reflns_d_resolution_high  0.8207 
 
loop_ 
 _symmetry_equiv_pos_as_xyz 
 'x, y, z' 
 '-x, y, -z+1/2' 
 'x+1/2, y+1/2, z' 
 '-x+1/2, y+1/2, -z+1/2' 
 '-x, -y, -z' 
 'x, -y, z-1/2' 
 '-x+1/2, -y+1/2, -z' 
 'x+1/2, -y+1/2, z-1/2' 
 
_cell_length_a    31.6964 
_cell_length_b    11.0325 
_cell_length_c    14.1965 
_cell_angle_alpha  90.000 
_cell_angle_beta   96.503 
_cell_angle_gamma  90.000 
 
_shelx_F_squared_multiplier     1.000 
 
loop_ 
 _refln_index_h 
 _refln_index_k 
 _refln_index_l 
 _refln_F_squared_calc 
 _refln_F_squared_meas 
 _refln_F_squared_sigma 
 _refln_observed_status 
   4   0   0     6495.56     6490.15    125.00 o 
   6   0   0    38850.80    36502.51    443.83 o 
   8   0   0    85114.78    81446.09    978.50 o 
  10   0   0      620.09      630.02     15.58 o 
  12   0   0    42250.53    41711.11    450.54 o 
  14   0   0      124.83      103.56      6.99 o 
  16   0   0    22690.06    24516.51    272.90 o 
  18   0   0      616.52      666.52     25.83 o 
  20   0   0      958.88      924.62     31.68 o 
  22   0   0      281.65      292.84     20.07 o 
  24   0   0      366.92      337.46     22.75 o 
  26   0   0      632.64      546.53     63.27 o 
  28   0   0      116.40      125.12     30.81 o 
  30   0   0      181.26      133.89     34.12 o 
  32   0   0      529.50      422.42     67.55 o 
  34   0   0        0.00       11.26     42.56 o 
  36   0   0       70.23       78.13     54.49 o 
  38   0   0       53.20      139.83     63.05 o 
   1   1   0    35066.48    17795.86   1341.23 o 
   3   1   0      219.88      241.65      7.88 o 
   5   1   0      246.99      338.21      8.79 o 
   7   1   0     7167.85     7154.82     71.73 o 
   9   1   0      400.25      443.86     11.83 o 
  11   1   0     3643.54     3513.34     50.53 o 
  13   1   0    10421.27    10639.73    107.38 o 
  15   1   0     3684.14     3911.19     52.88 o 
  17   1   0     1234.96     1249.32     27.21 o 
  19   1   0     8272.46     8304.91     90.75 o 
  21   1   0      107.52      133.66     12.86 o 
  23   1   0      587.83      642.08     18.40 o 
  25   1   0        5.97        0.66      9.73 o 
  27   1   0       47.57       18.02     16.09 o 
  29   1   0     2321.02     2239.46     72.33 o 
  31   1   0       92.47       45.88     24.85 o 
  33   1   0        6.75        4.42     33.55 o 
  35   1   0        0.16       27.38     32.92 o 
  37   1   0       11.64       11.98     34.25 o 
   0   2   0    64219.59    62126.80   1062.08 o 
   2   2   0     1727.22     1338.83     23.53 o 
   4   2   0      202.91      225.94      8.72 o 
   6   2   0    58345.89    56781.88    614.36 o 
   8   2   0     8442.61     8655.95     94.89 o 
  10   2   0    26282.06    25747.68    242.47 o 
  12   2   0      244.25      248.25     10.86 o 
  14   2   0     1420.27     1273.44     25.68 o 
  16   2   0     1294.04     1325.21     45.93 o 
  18   2   0     4213.94     4105.55     72.13 o 
  20   2   0     1519.81     1462.73     36.70 o 
  22   2   0        1.38        3.26      9.04 o 
  24   2   0      844.57      859.45     27.36 o 
  26   2   0      157.64      134.26     18.68 o 
  28   2   0      864.58      696.31     54.32 o 
  30   2   0      119.28       99.72     26.69 o 
  32   2   0        1.28      -16.01     22.31 o 
  34   2   0        0.11      -27.07     27.07 o 
  36   2   0        6.59       25.60     36.29 o 
   1   3   0     2368.82     2463.92     39.14 o 
   3   3   0       99.61      129.61      8.19 o 
   5   3   0     5622.03     5313.36     67.36 o 
   7   3   0     7484.30     6922.52     86.01 o 
   9   3   0     4524.81     4812.56    126.14 o 
  11   3   0     5372.82     5525.45     68.53 o 
  13   3   0     1354.03     1482.07     25.81 o 
  15   3   0     3696.95     3630.41     51.54 o 
  17   3   0       11.78       -7.63      7.63 o 
  19   3   0     4027.38     4325.18     62.05 o 
  21   3   0     3494.75     3507.27     55.14 o 
  23   3   0      691.78      690.00     24.29 o 
  25   3   0     1380.62     1344.51     45.84 o 
  27   3   0      535.17      581.54     33.81 o 
  29   3   0       21.08      -17.34     21.35 o 
  31   3   0       32.89       67.21     21.72 o 
  33   3   0        1.73       50.77     25.29 o 
  35   3   0       23.67       11.57     37.60 o 
  37   3   0        1.39      -32.10     33.91 o 
   0   4   0      176.17      134.42     25.78 o 
   2   4   0    10510.53    10098.83    134.24 o 
   4   4   0       95.74       98.01     16.53 o 
   6   4   0      590.62      494.82     18.77 o 
   8   4   0     2622.61     2800.56     44.29 o 
  10   4   0      981.49      968.34     24.96 o 
  12   4   0      416.56      548.53     45.00 o 
  14   4   0       44.75       69.61      9.54 o 
  16   4   0        2.17       -3.95      7.54 o 
  18   4   0       97.90       92.54      8.80 o 
  20   4   0      392.13      379.18     21.99 o 
  22   4   0      975.14      901.12     29.95 o 
  24   4   0      383.51      391.88     28.16 o 
  26   4   0        1.12       -7.12     24.79 o 
  28   4   0      453.20      420.19     38.42 o 
  30   4   0       11.32        3.58     18.09 o 
  32   4   0       45.92       77.69     23.06 o 
  34   4   0       63.70       63.94     24.32 o 
  36   4   0        0.28       29.20     35.92 o 
   1   5   0      903.30      876.09     23.80 o 
   3   5   0     1354.65     1080.09     27.21 o 
   5   5   0     5402.45     4620.71     72.50 o 
   7   5   0     9864.76    10835.67    132.72 o 
   9   5   0     6015.57     6207.77     84.29 o 
  11   5   0      260.45      239.79     14.10 o 
  13   5   0      278.77      302.53     25.68 o 
  15   5   0     1139.79     1175.28     28.28 o 
  17   5   0     3976.76     3807.20     53.63 o 
  19   5   0      206.83      212.54     12.99 o 
  21   5   0      230.56      226.26     18.56 o 
  23   5   0     1143.71     1140.18     35.58 o 
  25   5   0        3.58      -14.60     20.67 o 
  27   5   0      184.59      124.96     22.41 o 
  29   5   0       33.10       44.55     20.12 o 
  31   5   0      118.51      101.22     23.86 o 
  33   5   0       73.75       57.39     29.19 o 
  35   5   0        4.18        0.88     27.93 o 
   0   6   0      611.12      628.55     46.05 o 
   2   6   0      328.55      375.99     17.79 o 
   4   6   0      184.87      193.42     14.07 o 
   6   6   0     1811.21     1832.44     40.32 o 
   8   6   0      344.15      342.58     16.31 o 
  10   6   0     2058.35     2086.06     40.80 o 
  12   6   0      436.23      389.53     18.58 o 
  14   6   0      218.01      232.78     15.20 o 
  16   6   0      112.43      121.24     15.06 o 
  18   6   0       46.67       14.26     12.53 o 
  20   6   0      129.20      149.30     17.66 o 
  22   6   0     2081.56     2183.42     50.68 o 
  24   6   0       23.59       24.50     18.02 o 
  26   6   0      583.93      636.84     35.64 o 
  28   6   0      480.65      495.47     34.38 o 
  30   6   0       41.40       13.66     31.01 o 
  32   6   0       17.23       37.71     27.04 o 
  34   6   0      118.00      101.64     32.98 o 
   1   7   0      347.02      315.74     18.46 o 
   3   7   0     1291.91     1333.13     34.93 o 
   5   7   0       29.35       40.62     10.34 o 
   7   7   0      385.02      362.95     19.88 o 
   9   7   0     1311.05     1237.01     31.56 o 
  11   7   0     1381.38     1232.27     37.29 o 
  13   7   0        3.44       -8.45     11.99 o 
  15   7   0      103.33      109.99     15.95 o 
  17   7   0       22.61        3.46     19.96 o 
  19   7   0       84.50       92.86     17.31 o 
  21   7   0        0.07        6.35     14.01 o 
  23   7   0      190.90      206.49     24.32 o 
  25   7   0      428.64      508.80     32.92 o 
  27   7   0        0.58       -3.30     21.91 o 
  29   7   0       73.04       79.03     28.26 o 
  31   7   0       53.22       75.90     29.03 o 
   0   8   0     1508.33     1498.68     56.66 o 
   2   8   0      527.16      518.46     24.37 o 
   4   8   0     5902.95     5617.22    118.48 o 
   6   8   0       70.52       66.26     16.61 o 
   8   8   0      199.26      247.86     31.85 o 
  10   8   0      103.45      106.61     16.42 o 
  12   8   0       74.13       62.98     15.57 o 
  14   8   0       81.95       63.05     16.72 o 
  16   8   0      294.69      234.14     23.23 o 
  18   8   0      901.93      930.43     34.92 o 
  20   8   0     1994.83     1831.08     54.76 o 
  22   8   0        6.02       31.18     18.21 o 
  24   8   0       43.36       75.48     23.50 o 
  26   8   0      464.01      338.29     44.05 o 
  28   8   0      206.82      175.26     38.03 o 
  30   8   0      104.33      163.93     38.28 o 
   1   9   0     2398.58     2307.17     79.29 o 
   3   9   0      515.07      488.17     47.85 o 
   5   9   0     1683.30     1723.91     68.85 o 
   7   9   0     2780.88     2810.86     91.10 o 
   9   9   0     1157.37     1001.67     43.23 o 
  11   9   0      268.99      214.19     25.22 o 
  13   9   0      334.13      318.68     29.19 o 
  15   9   0      881.46      937.86     45.21 o 
  17   9   0      897.40      868.66     44.24 o 
  19   9   0       28.26        8.82     19.45 o 
  21   9   0        0.00      -13.51     19.68 o 
  23   9   0        5.58       39.80     38.84 o 
  25   9   0        0.13      -24.19     24.35 o 
  27   9   0       34.30       59.81     33.49 o 
   0  10   0      181.14      226.07     46.84 o 
   2  10   0      281.91      229.95     34.66 o 
   4  10   0      876.23      772.00     57.19 o 
   6  10   0     1315.03     1212.80     61.94 o 
   8  10   0       55.57       70.36     21.47 o 
  10  10   0      375.67      251.56     31.25 o 
  12  10   0      286.74      263.12     29.82 o 
  14  10   0      111.39      118.92     27.23 o 
  16  10   0        0.56       -7.18     19.31 o 
  18  10   0        0.77       29.83     20.85 o 
  20  10   0        5.02        7.35     24.78 o 
  22  10   0        0.04      -14.25     25.53 o 
  24  10   0        0.06       31.77     30.42 o 
   1  11   0      525.89      500.66     92.77 o 
   3  11   0      162.14      161.21     47.51 o 
   5  11   0      380.24      366.10     41.16 o 
   7  11   0     1020.84     1107.24     74.31 o 
   9  11   0      543.39      401.85     37.97 o 
  11  11   0      250.35      212.75     51.68 o 
  13  11   0        3.72        2.54     19.99 o 
  15  11   0       29.43       21.50     21.86 o 
  17  11   0      144.35      123.58     33.81 o 
  19  11   0       62.01       62.57     30.56 o 
  21  11   0       15.59       30.45     39.63 o 
   0  12   0      133.80       80.16     40.08 o 
   2  12   0       67.94       68.28     37.60 o 
   4  12   0       62.57       30.20     27.21 o 
   6  12   0       14.35      -24.30     24.30 o 
   8  12   0      183.98      141.70     27.78 o 
  10  12   0       49.11       46.82     23.50 o 
  12  12   0       81.69       82.92     26.40 o 
  14  12   0       93.12      199.35     40.01 o 
  16  12   0      227.58      235.22     42.56 o 
   1  13   0      561.58      763.53     59.54 o 
   3  13   0       38.15       58.92     33.53 o 
   5  13   0      396.46      528.75    100.65 o 
   7  13   0       38.95       43.03     25.00 o 
   9  13   0       21.08       44.10     48.86 o 
 -37   1   1        0.90        4.21     31.13 o 
 -35   1   1       35.22      -28.62     66.99 o 
 -33   1   1       86.52      151.85     37.73 o 
 -31   1   1      502.66      433.70     62.15 o 
 -29   1   1      909.37      812.70     44.87 o 
 -27   1   1      455.78      477.97     26.79 o 
 -25   1   1        0.02        5.77      9.04 o 
 -23   1   1       27.18       23.59      7.26 o 
 -21   1   1      390.37      436.20     18.60 o 
 -19   1   1      261.40      238.42     10.77 o 
 -17   1   1     4958.28     4833.46     57.55 o 
 -15   1   1     5141.35     5153.29     59.05 o 
 -13   1   1     1280.58     1499.30     19.29 o 
 -11   1   1     6318.21     6215.73     54.04 o 
  -9   1   1     8210.86     7203.33     63.31 o 
  -7   1   1    81975.30    82895.88    697.34 o 
  -5   1   1    18608.99    17226.40    149.32 o 
  -3   1   1    54528.93    51664.88    472.19 o 
  -1   1   1    10645.22     8168.49    424.00 o 
   1   1   1     1666.89     1511.32     42.34 o 
   3   1   1   149138.02   138692.55   1110.69 o 
   5   1   1      983.19     1011.30     16.60 o 
   7   1   1     1921.33     1861.88     20.54 o 
   9   1   1    11903.08    12195.22    117.71 o 
  11   1   1    13230.68    12464.15    133.08 o 
  13   1   1      155.33      252.79     13.68 o 
  15   1   1    30169.84    30242.43    342.31 o 
  17   1   1      276.96      220.44     14.95 o 
  19   1   1      297.05      318.99     15.41 o 
  21   1   1      717.60      752.98     24.14 o 
  23   1   1        0.13       -1.37     11.12 o 
  25   1   1       12.01       12.66     14.46 o 
  27   1   1       11.54        0.22     15.99 o 
  29   1   1      431.29      404.66     30.88 o 
  31   1   1        5.22        5.55     20.49 o 
  33   1   1       45.97       58.00     33.68 o 
  35   1   1       99.79      104.55     39.16 o 
  37   1   1      202.23      226.06     48.21 o 
 -38   2   1      110.99      221.91     48.13 o 
 -36   2   1       96.23      162.46     42.70 o 
 -34   2   1       41.43       17.34     30.87 o 
 -32   2   1      119.90      140.98     29.45 o 
 -30   2   1       42.00       27.22     19.10 o 
 -28   2   1      146.37      130.14     22.48 o 
 -26   2   1       31.90       38.92     17.97 o 
 -24   2   1      526.68      463.38     20.93 o 
 -22   2   1     1418.15     1539.49     33.03 o 
 -20   2   1      485.37      503.10     17.71 o 
 -18   2   1     2294.72     2381.57     41.53 o 
 -16   2   1     6426.35     6743.71     75.16 o 
 -14   2   1        0.95       -4.18      4.18 o 
 -12   2   1      169.04      162.88      8.92 o 
 -10   2   1      153.79      161.27      8.37 o 
  -8   2   1     1666.83     1298.10     21.40 o 
  -6   2   1     5524.47     4979.23     62.30 o 
  -4   2   1     2047.12     1976.77     28.36 o 
  -2   2   1    13457.80    12386.28    197.81 o 
   0   2   1    11667.10    11936.42    150.17 o 
   2   2   1     3669.49     3274.37     41.91 o 
   4   2   1    13802.69    12691.49    131.01 o 
   6   2   1    24555.50    24761.86    227.77 o 
   8   2   1    38207.64    37980.34    346.26 o 
  10   2   1    11598.92    11510.67    116.06 o 
  12   2   1     6826.04     6065.57     65.39 o 
  14   2   1     2428.11     2237.80     30.90 o 
  16   2   1     4546.31     4783.92     55.89 o 
  18   2   1      685.06      630.33     27.87 o 
  20   2   1     5421.02     5438.25     83.58 o 
  22   2   1     2509.46     2542.86     55.12 o 
  24   2   1      198.56      191.29     21.77 o 
  26   2   1      383.80      341.91     31.49 o 
  28   2   1      254.48      211.70     29.04 o 
  30   2   1      248.58      174.87     29.29 o 
  32   2   1      118.76      145.20     29.99 o 
  34   2   1       58.15       56.66     26.76 o 
  36   2   1       94.97       81.47     59.33 o 
 -37   3   1       13.40        6.48     33.07 o 
 -35   3   1       60.13       40.93     27.75 o 
 -33   3   1       14.34       36.34     24.32 o 
 -31   3   1       15.84        6.38     18.74 o 
 -29   3   1        2.93       -7.07     24.34 o 
 -27   3   1        9.39       24.95     24.02 o 
 -25   3   1     3695.28     3547.33     77.15 o 
 -23   3   1     1882.70     1971.91     42.94 o 
 -21   3   1      132.37      142.83     11.81 o 
 -19   3   1      381.46      408.76     15.84 o 
 -17   3   1      746.16      744.50     20.28 o 
 -15   3   1     1264.39     1265.98     24.90 o 
 -13   3   1       60.11       28.09      6.78 o 
 -11   3   1      355.63      402.01     15.09 o 
  -9   3   1    29249.60    28079.20    350.70 o 
  -7   3   1    17755.92    17795.76    202.14 o 
  -5   3   1     3714.94     3489.54     47.67 o 
  -3   3   1    21915.01    21253.83    264.71 o 
  -1   3   1     8679.65     8612.21    113.20 o 
   1   3   1      738.37      875.98     19.70 o 
   3   3   1    23712.57    22911.29    285.01 o 
   5   3   1    11289.19    11328.31    131.84 o 
   7   3   1    21200.15    21336.05    219.26 o 
   9   3   1     1109.69     1290.02     23.87 o 
  11   3   1    13437.31    13632.55    144.90 o 
  13   3   1     5881.20     5858.13     70.62 o 
  15   3   1      938.41      907.72     18.10 o 
  17   3   1     1999.39     1874.51     34.47 o 
  19   3   1     1218.73     1193.60     28.02 o 
  21   3   1       82.28       94.95     12.00 o 
  23   3   1      208.29      212.46     15.57 o 
  25   3   1     1320.71     1360.95     41.19 o 
  27   3   1     2904.78     2750.62     68.70 o 
  29   3   1      201.60      192.64     25.77 o 
  31   3   1        0.44      -11.73     27.75 o 
  33   3   1      301.16      253.45     36.32 o 
  35   3   1       88.39      113.63     33.49 o 
 -36   4   1       96.40      164.87     33.36 o 
 -34   4   1       10.69      -14.59     23.33 o 
 -32   4   1        0.05      -18.73     18.73 o 
 -30   4   1        0.04       -3.80     17.60 o 
 -28   4   1      455.59      372.06     30.21 o 
 -26   4   1     4164.15     4282.77     88.81 o 
 -24   4   1     1293.40     1176.84     36.28 o 
 -22   4   1     1963.53     1894.72     43.88 o 
 -20   4   1       17.18       16.28      9.50 o 
 -18   4   1     1229.27     1240.82     27.24 o 
 -16   4   1       27.44       70.49     11.22 o 
 -14   4   1      121.22      115.23     10.26 o 
 -12   4   1    16347.33    17318.95    203.26 o 
 -10   4   1      767.64      943.22     44.61 o 
  -8   4   1    12148.60    12558.89    167.90 o 
  -6   4   1      438.95      562.54     27.79 o 
  -4   4   1      227.97      168.28     10.72 o 
  -2   4   1      576.45      717.56     57.28 o 
   0   4   1       33.94       16.93      6.52 o 
   2   4   1     6312.46     6566.99     92.43 o 
   4   4   1      655.68      696.18     20.43 o 
   6   4   1      204.62      115.25     12.71 o 
   8   4   1    20784.80    22189.61    230.36 o 
  10   4   1      174.21      117.84      9.77 o 
  12   4   1     2061.88     2279.35     41.48 o 
  14   4   1     1227.76     1161.04     35.19 o 
  16   4   1        1.81       -1.26      6.81 o 
  18   4   1     1493.14     1597.28     31.51 o 
  20   4   1      446.36      432.32     19.80 o 
  22   4   1        3.28       28.95     16.06 o 
  24   4   1     2260.86     2270.38     66.07 o 
  26   4   1       38.75       28.38     18.64 o 
  28   4   1     1136.00     1147.71     46.41 o 
  30   4   1     1207.19     1396.59     93.18 o 
  32   4   1       89.42      100.57     30.06 o 
  34   4   1      152.76      140.49     33.87 o 
  36   4   1      223.36      285.96     41.99 o 
 -35   5   1       82.13       46.26     36.69 o 
 -33   5   1        9.41       23.09     23.04 o 
 -31   5   1        3.90        2.28     19.67 o 
 -29   5   1      192.97      185.59     26.00 o 
 -27   5   1      129.95      106.18     22.09 o 
 -25   5   1      523.30      377.05     28.83 o 
 -23   5   1      892.99      911.14     32.81 o 
 -21   5   1     6034.75     5903.65     84.29 o 
 -19   5   1      595.81      636.20     23.51 o 
 -17   5   1      157.04      189.83     13.03 o 
 -15   5   1       34.29       34.02     10.30 o 
 -13   5   1     1132.28     1188.98     29.69 o 
 -11   5   1      474.31      553.41     42.54 o 
  -9   5   1     2406.44     2863.68     64.89 o 
  -7   5   1     2331.45     2822.20     52.34 o 
  -5   5   1     2639.54     2809.11     58.59 o 
  -3   5   1       50.48      114.04     11.41 o 
  -1   5   1      267.31      408.49     28.35 o 
   1   5   1     1306.93     1361.33     33.83 o 
   3   5   1     2476.37     2383.01     44.40 o 
   5   5   1    15173.08    14818.45    195.47 o 
   7   5   1      305.56      322.51     14.94 o 
   9   5   1    10263.89    10990.19    124.22 o 
  11   5   1       30.48       32.85      8.41 o 
  13   5   1     1312.59     1298.44     28.82 o 
  15   5   1        4.14        3.24      7.83 o 
  17   5   1      333.99      347.66     16.35 o 
  19   5   1     1936.07     1800.07     37.64 o 
  21   5   1      124.27       85.89     15.38 o 
  23   5   1       80.61       92.85     19.84 o 
  25   5   1      147.16      124.77     21.65 o 
  27   5   1        1.78      -17.61     17.61 o 
  29   5   1      415.20      449.74     39.91 o 
  31   5   1       26.58       28.47     26.22 o 
  33   5   1       28.64        7.61     27.69 o 
  35   5   1       68.33       13.57     28.12 o 
 -34   6   1        5.14       75.47     30.58 o 
 -32   6   1        0.71      -11.42     20.11 o 
 -30   6   1      152.07      143.05     26.22 o 
 -28   6   1      102.38      104.10     22.99 o 
 -26   6   1       71.90      116.13     22.67 o 
 -24   6   1      127.35      118.71     21.37 o 
 -22   6   1     2008.78     1992.81     44.65 o 
 -20   6   1     1809.22     1756.80     40.51 o 
 -18   6   1     2384.02     2328.38     50.59 o 
 -16   6   1      326.94      361.25     24.14 o 
 -14   6   1       88.69       94.12     14.76 o 
 -12   6   1     1123.27     1020.13     59.91 o 
 -10   6   1      188.51      233.78     17.31 o 
  -8   6   1     1399.57     1441.23     36.78 o 
  -6   6   1      901.09      742.74     68.28 o 
  -4   6   1      211.24      219.29     14.20 o 
  -2   6   1     4764.23     4403.93     71.28 o 
   0   6   1       23.71        9.04     11.86 o 
   2   6   1     9953.07    10153.75    141.82 o 
   4   6   1      277.70      410.80     21.85 o 
   6   6   1       26.45       33.09     10.28 o 
   8   6   1     1071.43      956.82     29.33 o 
  10   6   1     1931.77     2128.66     38.09 o 
  12   6   1     2594.64     2674.84     44.84 o 
  14   6   1       32.75       15.54      9.57 o 
  16   6   1      914.63      966.01     26.47 o 
  18   6   1     3906.39     3558.90     72.48 o 
  20   6   1     1251.04     1212.44     36.39 o 
  22   6   1      836.78      846.21     37.37 o 
  24   6   1     1474.61     1546.05     50.85 o 
  26   6   1      631.32      637.48     36.52 o 
  28   6   1       94.24      130.20     33.11 o 
  30   6   1       89.01       64.75     27.77 o 
  32   6   1      220.41      249.01     37.20 o 
 -31   7   1       54.56       43.37     27.47 o 
 -29   7   1      140.86      196.33     27.92 o 
 -27   7   1      333.03      305.21     29.93 o 
 -25   7   1      430.32      405.97     30.55 o 
 -23   7   1       27.37       11.33     17.97 o 
 -21   7   1      590.21      534.22     24.86 o 
 -19   7   1      422.48      405.66     22.39 o 
 -17   7   1      441.87      416.56     26.63 o 
 -15   7   1       56.77       49.29     15.30 o 
 -13   7   1      933.92      813.42     31.52 o 
 -11   7   1     2149.87     2202.05     51.76 o 
  -9   7   1      203.79      206.73     17.85 o 
  -7   7   1     2281.51     2348.69     89.55 o 
  -5   7   1     2402.71     2240.21     87.36 o 
  -3   7   1      703.13      725.61     25.46 o 
  -1   7   1       94.57       74.62     12.16 o 
   1   7   1        3.35        8.56      9.09 o 
   3   7   1      760.93      827.54     27.69 o 
   5   7   1        0.19       12.91     10.87 o 
   7   7   1     1011.80      922.79     30.52 o 
   9   7   1       89.05       77.56     12.01 o 
  11   7   1      458.27      526.18     20.30 o 
  13   7   1     1094.94      996.93     30.92 o 
  15   7   1     1896.91     1831.00     43.45 o 
  17   7   1     3317.57     3093.66     68.32 o 
  19   7   1     2104.13     2024.52     63.99 o 
  21   7   1      876.40      847.61     73.32 o 
  23   7   1     1524.22     1552.78     51.44 o 
  25   7   1      771.22      870.24     48.60 o 
  27   7   1       15.88       27.92     23.56 o 
  29   7   1      287.60      279.52     45.72 o 
  31   7   1       22.44       64.83     34.07 o 
 -30   8   1      166.88      259.39     43.02 o 
 -28   8   1       12.66       -3.21     22.41 o 
 -26   8   1        9.44        8.90     18.16 o 
 -24   8   1      440.89      531.80     34.65 o 
 -22   8   1        0.38       13.95     15.66 o 
 -20   8   1       38.71       34.50     14.50 o 
 -18   8   1        0.08        3.04     14.26 o 
 -16   8   1        0.19      -13.49     13.49 o 
 -14   8   1       42.09       50.86     21.29 o 
 -12   8   1      506.90      455.55     33.18 o 
 -10   8   1       39.79       54.07     14.78 o 
  -8   8   1      169.48      128.60     17.07 o 
  -6   8   1       58.34       44.78     15.77 o 
  -4   8   1       77.43       57.84     16.00 o 
  -2   8   1     2146.86     1996.58     54.96 o 
   0   8   1      565.59      529.18     31.00 o 
   2   8   1      575.14      584.32     25.69 o 
   4   8   1      979.88      962.78     32.93 o 
   6   8   1      635.47      646.96     32.05 o 
   8   8   1       15.34       22.69     13.05 o 
  10   8   1       68.48       64.46     15.04 o 
  12   8   1        4.68      -10.92     11.26 o 
  14   8   1       83.74      100.67     16.63 o 
  16   8   1      203.49      162.30     24.15 o 
  18   8   1       43.15       89.27     21.36 o 
  20   8   1     1030.24     1025.96     50.14 o 
  22   8   1       21.21       26.34     24.94 o 
  24   8   1       57.21       41.06     30.26 o 
  26   8   1      178.76      163.36     37.76 o 
  28   8   1      133.03      210.65     42.95 o 
  30   8   1       15.16       -1.37     78.25 o 
 -27   9   1        0.09       34.64     28.74 o 
 -25   9   1       46.35       31.97     43.91 o 
 -23   9   1        0.17        8.22     20.80 o 
 -21   9   1       68.17       58.04     21.59 o 
 -19   9   1      521.60      485.19     35.93 o 
 -17   9   1      476.58      453.85     42.54 o 
 -15   9   1     1058.08      951.94     44.99 o 
 -13   9   1        6.39       -1.68     18.88 o 
 -11   9   1      514.64      393.57     26.26 o 
  -9   9   1        0.38      -14.00     17.23 o 
  -7   9   1       69.45       92.90     20.28 o 
  -5   9   1      778.16      691.63     44.25 o 
  -3   9   1     1893.89     1791.60     68.93 o 
  -1   9   1      287.45      227.98     31.08 o 
   1   9   1      843.84      800.12    101.66 o 
   3   9   1     1107.81     1030.63     53.93 o 
   5   9   1     1231.70     1204.98     69.02 o 
   7   9   1     1049.65     1217.86     58.65 o 
   9   9   1      673.86      668.05     40.29 o 
  11   9   1       18.89       16.39     17.62 o 
  13   9   1       94.66       88.81     22.59 o 
  15   9   1     1004.62     1026.52     57.12 o 
  17   9   1       12.92      -17.50     17.50 o 
  19   9   1     1218.53     1161.70     65.60 o 
  21   9   1       11.40       29.54     27.44 o 
  23   9   1        7.04      -20.32     36.03 o 
  25   9   1      168.97      184.60     38.98 o 
  27   9   1       32.77       33.38     31.24 o 
 -24  10   1       32.89       15.33     34.23 o 
 -22  10   1       39.44       45.93     24.63 o 
 -20  10   1      297.06      219.61     30.27 o 
 -18  10   1        6.94       -3.10     19.61 o 
 -16  10   1      117.00       83.19     23.13 o 
 -14  10   1      181.69      172.70     28.29 o 
 -12  10   1       59.54       39.81     20.97 o 
 -10  10   1        7.62       -7.73     17.72 o 
  -8  10   1      337.72      396.95     33.85 o 
  -6  10   1       32.38       -5.09     21.34 o 
  -4  10   1     3619.27     3772.65    154.24 o 
  -2  10   1       42.79       32.40     25.58 o 
   0  10   1     1992.42     2056.79    134.65 o 
   2  10   1     3203.94     3063.01    128.01 o 
   4  10   1     2786.82     2656.53     92.59 o 
   6  10   1     1038.58      959.24     57.71 o 
   8  10   1     2617.81     2870.74     78.02 o 
  10  10   1       91.39       91.23     21.89 o 
  12  10   1       62.00       46.84     20.40 o 
  14  10   1      231.18      350.54     32.25 o 
  16  10   1      116.78       97.78     23.85 o 
  18  10   1      252.74      214.72     36.47 o 
  20  10   1      129.82       75.33     31.13 o 
  22  10   1       43.00       84.33     31.93 o 
  24  10   1      100.58       93.03     36.00 o 
 -21  11   1       80.45       58.36     30.51 o 
 -19  11   1        3.55       44.95     24.95 o 
 -17  11   1        0.17        0.72     21.10 o 
 -15  11   1        0.82       -0.03     20.53 o 
 -13  11   1      135.20      117.61     29.31 o 
 -11  11   1        0.54        0.09     19.18 o 
  -9  11   1        1.65       -1.26     18.09 o 
  -7  11   1      432.63      424.23     34.93 o 
  -5  11   1        0.06        2.09     21.09 o 
  -3  11   1      101.00      111.45     42.78 o 
  -1  11   1      299.52      286.97     59.90 o 
   1  11   1      111.97      109.05     29.37 o 
   3  11   1      316.75      382.77     42.90 o 
   5  11   1      269.02      247.36     36.22 o 
   7  11   1       16.64       22.11     24.12 o 
   9  11   1       89.41       55.40     21.80 o 
  11  11   1       17.78        3.03     19.94 o 
  13  11   1       24.03       12.39     19.60 o 
  15  11   1        1.53       13.17     27.46 o 
  17  11   1       47.09       46.17     47.85 o 
  19  11   1       41.68       81.04     33.08 o 
  21  11   1      134.25      127.07     40.42 o 
 -16  12   1      328.69      329.43     39.65 o 
 -14  12   1      178.28      196.69     32.68 o 
 -12  12   1      438.79      513.31     41.31 o 
 -10  12   1       56.99       77.53     26.57 o 
  -8  12   1       12.34       24.56     23.89 o 
  -6  12   1       10.41        3.70     30.74 o 
  -4  12   1       87.26       99.02     30.95 o 
  -2  12   1       96.55      115.69     31.45 o 
   0  12   1       89.32       73.88     27.86 o 
   2  12   1       63.18       71.39     27.52 o 
   4  12   1        0.14       -7.60     22.66 o 
   6  12   1      149.78      170.26     34.73 o 
   8  12   1      195.94      223.37     31.60 o 
  10  12   1      243.81      267.94     32.94 o 
  12  12   1        0.13      -24.94     24.94 o 
  14  12   1      201.99      250.28     43.39 o 
  16  12   1      113.98      110.74     57.53 o 
  -9  13   1       42.25       41.04     40.08 o 
  -7  13   1       13.29       33.33     24.93 o 
  -5  13   1       17.65       48.37     31.61 o 
  -3  13   1        8.76      -24.87     24.87 o 
  -1  13   1       47.64      -12.09     25.64 o 
   1  13   1       13.59       37.54     30.33 o 
   3  13   1      107.32      174.46     38.63 o 
   5  13   1        0.01        8.79     27.02 o 
   7  13   1       22.67       -4.88     23.02 o 
   9  13   1      102.96      109.66     54.72 o 
 -38   0   2       33.96        0.90     50.89 o 
 -36   0   2      288.13      212.79     62.82 o 
 -34   0   2      777.44      620.80     77.46 o 
 -32   0   2      292.83      311.19     60.80 o 
 -30   0   2     1479.64     1624.84    107.41 o 
 -28   0   2      917.05      858.13     76.33 o 
 -26   0   2      733.75      721.29     31.08 o 
 -24   0   2       38.20       23.93     12.69 o 
 -22   0   2     1379.73     1507.33     44.20 o 
 -20   0   2     1378.06     1373.22     36.97 o 
 -18   0   2    17471.02    18687.65    214.53 o 
 -16   0   2     7103.85     6591.55     85.31 o 
 -14   0   2      782.11      854.15     20.84 o 
 -12   0   2     2165.54     1735.64     24.22 o 
 -10   0   2     7197.46     6996.10     76.13 o 
  -8   0   2     2300.52     2367.18     28.06 o 
  -6   0   2      382.96      412.02      8.10 o 
  -4   0   2    46574.35    43887.54    367.68 o 
  -2   0   2    24047.82    23792.92    243.84 o 
   0   0   2   105780.39    98741.49   1073.26 o 
   2   0   2     5773.91     5646.58     73.13 o 
   4   0   2    52003.45    48431.04    591.57 o 
   6   0   2    16587.85    16542.08    295.43 o 
   8   0   2    46082.17    44968.54    778.50 o 
  10   0   2    10256.74    11481.71    218.04 o 
  12   0   2    11272.01    10765.86    209.84 o 
  14   0   2      206.82      211.51     32.31 o 
  16   0   2      294.03      177.63     44.70 o 
  18   0   2     1803.31     1878.52     64.48 o 
  20   0   2     3733.11     3680.37    101.56 o 
  22   0   2      536.38      570.78     40.02 o 
  24   0   2      353.20      393.27     37.19 o 
  26   0   2      446.29      444.36     41.63 o 
  28   0   2      659.60      644.32     64.17 o 
  30   0   2        2.97       20.99     27.62 o 
  32   0   2      261.77      199.30     65.86 o 
  34   0   2        3.36      -18.01     37.83 o 
  36   0   2      255.44      356.00     77.23 o 
 -37   1   2        0.12       28.76     34.18 o 
 -35   1   2        3.50       26.55     32.16 o 
 -33   1   2      152.94       39.22     30.19 o 
 -31   1   2      649.62      595.61     42.56 o 
 -29   1   2      593.51      566.12     39.18 o 
 -27   1   2      198.14      165.96     15.86 o 
 -25   1   2       16.51       14.28      9.82 o 
 -23   1   2      235.80      240.64     12.12 o 
 -21   1   2     1344.61     1254.96     23.91 o 
 -19   1   2     2270.52     2247.93     31.21 o 
 -17   1   2     5938.24     6483.40     60.16 o 
 -15   1   2      562.40      645.88     12.31 o 
 -13   1   2      178.33      198.09      7.36 o 
 -11   1   2     1792.83     1661.73     22.55 o 
  -9   1   2     3168.10     3033.91     26.61 o 
  -7   1   2      240.02      212.98      6.06 o 
  -5   1   2     4245.56     4389.07     36.47 o 
  -3   1   2     1576.60     1660.57     19.54 o 
  -1   1   2    24280.67    24471.07    211.62 o 
   1   1   2     9170.53     9300.20     82.21 o 
   3   1   2      545.14      504.66     17.13 o 
   5   1   2     8486.49     7798.85     70.66 o 
   7   1   2      633.59      541.13     20.11 o 
   9   1   2       22.60       26.24      4.53 o 
  11   1   2       59.20       72.76     11.22 o 
  13   1   2     1347.23     1215.36     38.34 o 
  15   1   2     6021.77     5791.69     92.97 o 
  17   1   2     1021.96     1066.14     53.40 o 
  19   1   2      250.25      309.96     17.15 o 
  21   1   2     1068.93     1071.79     23.81 o 
  23   1   2      431.81      421.26     18.74 o 
  25   1   2        1.78        3.79     14.63 o 
  27   1   2      573.14      619.67     34.41 o 
  29   1   2      196.88      205.30     26.51 o 
  31   1   2      458.46      410.49     37.86 o 
  33   1   2       88.85       40.76     26.11 o 
  35   1   2        0.65      -11.39     31.80 o 
  37   1   2       46.13      116.77     42.23 o 
 -38   2   2        0.01        9.14     59.45 o 
 -36   2   2      137.27      184.47     43.52 o 
 -34   2   2      510.58      444.84     41.47 o 
 -32   2   2       11.04       -2.44     36.13 o 
 -30   2   2      197.67      136.22     36.53 o 
 -28   2   2       17.41       28.57     18.21 o 
 -26   2   2     2037.41     1980.21     47.33 o 
 -24   2   2      758.61      769.68     29.08 o 
 -22   2   2     2168.59     2261.12     41.28 o 
 -20   2   2      330.19      353.70     14.76 o 
 -18   2   2     1933.87     1848.10     25.90 o 
 -16   2   2     4427.02     4438.20     46.84 o 
 -14   2   2     2141.53     2239.89     33.11 o 
 -12   2   2     2770.80     2707.26     47.63 o 
 -10   2   2     2908.81     2683.89     34.21 o 
  -8   2   2        0.44        3.06      3.42 o 
  -6   2   2     5848.85     5633.20     62.61 o 
  -4   2   2     1060.11     1134.12     21.84 o 
  -2   2   2    13546.52    13346.50    151.09 o 
   0   2   2     3759.18     3845.96     37.67 o 
   2   2   2     6747.22     6204.24     62.00 o 
   4   2   2    24205.50    22627.05    194.22 o 
   6   2   2    10030.73     9890.41     89.32 o 
   8   2   2     5897.44     5542.35     58.41 o 
  10   2   2       18.82       22.10      6.44 o 
  12   2   2     3340.15     3107.46     43.18 o 
  14   2   2        3.93        0.23      4.91 o 
  16   2   2        9.96        6.80      5.23 o 
  18   2   2       14.59       25.72      8.04 o 
  20   2   2       65.68      100.79     10.72 o 
  22   2   2     1575.08     1509.00     45.44 o 
  24   2   2      732.70      732.34     68.31 o 
  26   2   2        3.69       -0.82     16.95 o 
  28   2   2      246.78      279.52     27.89 o 
  30   2   2     1521.70     1371.97     59.78 o 
  32   2   2        0.07       -9.32     24.50 o 
  34   2   2        0.02      -24.22     24.22 o 
  36   2   2       34.04       34.17     49.76 o 
 -37   3   2        2.47       -0.66     26.21 o 
 -35   3   2       45.45       25.47     25.35 o 
 -33   3   2       51.74       28.33     24.77 o 
 -31   3   2        2.87      -19.56     19.56 o 
 -29   3   2       50.18       18.73     19.53 o 
 -27   3   2     2096.93     2134.02     63.65 o 
 -25   3   2       24.38       32.20     16.26 o 
 -23   3   2     4255.24     4457.18     74.59 o 
 -21   3   2       98.84      112.32     10.74 o 
 -19   3   2      765.07      764.88     16.93 o 
 -17   3   2       46.80       29.34      7.50 o 
 -15   3   2      747.57      881.37     27.51 o 
 -13   3   2      367.53      330.31     19.57 o 
 -11   3   2     3316.93     3574.15     44.52 o 
  -9   3   2      656.09      723.14     22.70 o 
  -7   3   2      614.80      647.24     15.93 o 
  -5   3   2     9234.50     8652.86    102.94 o 
  -3   3   2     3812.50     3575.49     52.47 o 
  -1   3   2     2054.83     2069.66     44.24 o 
   1   3   2     9136.75     9117.20    106.68 o 
   3   3   2      542.85      512.50     14.06 o 
   5   3   2     5327.35     5736.30     72.49 o 
   7   3   2      148.47      133.56     13.60 o 
   9   3   2     2322.88     2219.64     29.94 o 
  11   3   2     9880.40    10329.84    104.07 o 
  13   3   2     1917.53     1835.67     27.62 o 
  15   3   2      219.78      209.97      9.75 o 
  17   3   2     1037.41      987.45     25.66 o 
  19   3   2      177.87      154.99     12.11 o 
  21   3   2     3041.50     2925.70     48.26 o 
  23   3   2    14366.22    14212.54    184.63 o 
  25   3   2      812.29      827.72     33.87 o 
  27   3   2      143.26       96.50     26.70 o 
  29   3   2     1314.99     1315.76     58.61 o 
  31   3   2      315.65      326.25     37.20 o 
  33   3   2       18.68       50.69     31.11 o 
  35   3   2        0.14       10.83     26.71 o 
 -36   4   2       10.78       13.77     26.59 o 
 -34   4   2        0.23      -15.03     22.53 o 
 -32   4   2        1.31       13.21     21.42 o 
 -30   4   2        2.25        8.26     17.85 o 
 -28   4   2     2072.16     2042.73     60.13 o 
 -26   4   2      434.92      483.56     41.83 o 
 -24   4   2     4679.04     4903.03    100.46 o 
 -22   4   2       10.39       16.41      9.52 o 
 -20   4   2      504.72      527.83     21.14 o 
 -18   4   2        0.02       -4.70      8.11 o 
 -16   4   2      926.45     1020.37     47.34 o 
 -14   4   2        4.58        2.11      6.37 o 
 -12   4   2     6073.09     5849.12    121.06 o 
 -10   4   2      360.46      336.40     14.59 o 
  -8   4   2    13583.22    13212.16    156.34 o 
  -6   4   2    15258.31    15925.16    184.01 o 
  -4   4   2      889.79      703.30     19.38 o 
  -2   4   2      716.54      802.10     40.83 o 
   0   4   2     3068.68     3180.26    100.36 o 
   2   4   2    15625.81    14318.70    683.79 o 
   4   4   2       48.38       54.01      7.20 o 
   6   4   2     2598.27     2483.63     40.08 o 
   8   4   2     2454.65     2448.94     36.51 o 
  10   4   2     2936.88     3406.73     49.39 o 
  12   4   2     2466.32     2486.78     38.36 o 
  14   4   2      913.78      850.77     21.40 o 
  16   4   2      166.10      168.74     13.04 o 
  18   4   2       61.26       54.39      8.17 o 
  20   4   2     2019.75     2041.10     39.53 o 
  22   4   2     3755.73     3773.13     69.74 o 
  24   4   2     2402.08     2458.90     56.18 o 
  26   4   2       38.50       33.91     18.69 o 
  28   4   2      487.01      407.84     38.34 o 
  30   4   2      433.34      407.38     39.45 o 
  32   4   2      218.68      280.93     56.88 o 
  34   4   2        0.21       -6.09     25.64 o 
 -35   5   2       17.94       35.09     25.96 o 
 -33   5   2       13.52       16.81     22.87 o 
 -31   5   2       56.30       67.01     24.38 o 
 -29   5   2       81.49      110.77     23.40 o 
 -27   5   2        0.99        2.80     16.70 o 
 -25   5   2     1154.03     1239.26     39.39 o 
 -23   5   2      570.77      548.39     24.82 o 
 -21   5   2     5368.65     5453.14     80.24 o 
 -19   5   2      309.61      338.25     19.65 o 
 -17   5   2       26.59       19.73     10.04 o 
 -15   5   2     1748.24     1592.23     55.02 o 
 -13   5   2      960.80      964.14     36.01 o 
 -11   5   2     1037.36     1066.98     30.87 o 
  -9   5   2    11435.67    11737.23    196.34 o 
  -7   5   2     4149.53     4334.06     63.96 o 
  -5   5   2     5524.30     6261.02    133.12 o 
  -3   5   2     4129.19     4002.26     82.15 o 
  -1   5   2        0.89       -0.33      6.05 o 
   1   5   2        4.01        4.05      6.42 o 
   3   5   2     1932.11     2151.07     41.91 o 
   5   5   2    15315.21    15164.41    178.71 o 
   7   5   2     1066.03     1056.84     23.30 o 
   9   5   2     1196.04     1236.57     25.71 o 
  11   5   2      562.80      624.61     19.01 o 
  13   5   2     1016.28     1039.86     24.79 o 
  15   5   2      883.02      850.38     27.17 o 
  17   5   2     4661.25     4600.56     64.47 o 
  19   5   2       10.73       11.10     12.40 o 
  21   5   2     2993.73     2982.47     52.67 o 
  23   5   2     1001.23      989.79     40.39 o 
  25   5   2        3.24        9.98     17.96 o 
  27   5   2      216.25      213.23     31.67 o 
  29   5   2      261.12      309.64     36.61 o 
  31   5   2      184.73      159.51     33.83 o 
  33   5   2       74.34       77.48     30.73 o 
 -34   6   2       53.21       62.68     27.10 o 
 -32   6   2       15.77       10.31     20.71 o 
 -30   6   2       66.69       53.89     21.32 o 
 -28   6   2      430.90      365.19     30.66 o 
 -26   6   2        0.86       13.36     17.37 o 
 -24   6   2      101.12       48.58     15.01 o 
 -22   6   2     1178.90     1109.11     34.02 o 
 -20   6   2      739.61      634.30     29.71 o 
 -18   6   2      371.47      391.06     29.19 o 
 -16   6   2     1358.29     1443.73     37.09 o 
 -14   6   2      121.66      150.96     16.16 o 
 -12   6   2        0.74        7.34     10.44 o 
 -10   6   2     3661.16     3854.00     69.91 o 
  -8   6   2     6390.98     6733.08    104.48 o 
  -6   6   2     1373.71     1554.96     50.08 o 
  -4   6   2     1563.78     1764.62     46.04 o 
  -2   6   2      769.77      829.56     29.94 o 
   0   6   2       91.10      143.28     29.52 o 
   2   6   2     4685.32     5174.77     81.57 o 
   4   6   2     3088.44     3337.45     60.13 o 
   6   6   2      646.57      639.60     21.29 o 
   8   6   2     1272.69     1028.63     24.62 o 
  10   6   2       27.88       31.44     10.39 o 
  12   6   2      167.43      126.04     11.86 o 
  14   6   2      751.34      734.93     23.25 o 
  16   6   2     1834.90     1793.72     36.62 o 
  18   6   2      627.68      574.95     35.56 o 
  20   6   2     1669.31     1749.08     51.06 o 
  22   6   2      148.31      152.10     40.37 o 
  24   6   2      108.66       98.41     25.49 o 
  26   6   2      202.48      258.85     32.76 o 
  28   6   2       57.56       68.47     27.54 o 
  30   6   2      512.49      492.36     80.84 o 
  32   6   2      141.78      155.17     43.06 o 
 -31   7   2        9.46       48.84     24.57 o 
 -29   7   2       65.60       94.22     23.72 o 
 -27   7   2       13.31       14.68     17.87 o 
 -25   7   2        0.24      -14.21     14.21 o 
 -23   7   2       90.72       86.80     15.84 o 
 -21   7   2       21.09        8.48     12.28 o 
 -19   7   2       21.50      -15.30     15.30 o 
 -17   7   2       43.08       62.63     16.21 o 
 -15   7   2        3.22       -0.39     13.04 o 
 -13   7   2      680.59      720.92     40.06 o 
 -11   7   2        1.90        1.76     11.96 o 
  -9   7   2      313.01      286.43     19.90 o 
  -7   7   2      123.25       97.05     14.47 o 
  -5   7   2      101.44      106.93     18.89 o 
  -3   7   2       18.62       17.15      9.44 o 
  -1   7   2       61.55       34.32     15.41 o 
   1   7   2       40.01       40.44     10.53 o 
   3   7   2      448.01      464.28     21.55 o 
   5   7   2      334.29      338.19     19.40 o 
   7   7   2        5.43        0.04      9.10 o 
   9   7   2        0.83       -5.10      8.14 o 
  11   7   2       55.65       81.67     12.91 o 
  13   7   2      187.38      189.59     16.51 o 
  15   7   2      570.71      531.88     35.91 o 
  17   7   2     2303.56     2323.48     57.66 o 
  19   7   2      397.61      384.14     26.82 o 
  21   7   2     1122.38     1228.72     53.86 o 
  23   7   2      132.98      145.38     43.91 o 
  25   7   2        5.43        0.32     32.76 o 
  27   7   2      166.10      147.09     37.68 o 
  29   7   2      311.05      369.72     50.62 o 
  31   7   2       24.82       11.41     34.18 o 
 -30   8   2        7.76       31.85     22.65 o 
 -28   8   2        2.77        8.48     20.53 o 
 -26   8   2       72.84       53.33     25.16 o 
 -24   8   2      204.47      200.52     23.12 o 
 -22   8   2      279.84      234.95     23.40 o 
 -20   8   2       68.65       96.88     19.67 o 
 -18   8   2       34.67       24.41     15.93 o 
 -16   8   2       44.18       35.32     15.76 o 
 -14   8   2       14.65       -3.55     13.45 o 
 -12   8   2       24.59       28.18     13.40 o 
 -10   8   2      416.47      396.58     28.89 o 
  -8   8   2     1811.98     1847.95     47.40 o 
  -6   8   2     1646.94     1466.33     54.14 o 
  -4   8   2      432.90      413.72     26.52 o 
  -2   8   2       51.41       37.43     13.76 o 
   0   8   2      712.08      690.71     32.60 o 
   2   8   2       23.36        5.31     13.30 o 
   4   8   2      337.39      388.56     26.37 o 
   6   8   2      776.08      675.27     33.92 o 
   8   8   2     1082.68     1129.48     42.81 o 
  10   8   2      348.45      309.06     25.27 o 
  12   8   2     1241.52     1209.72     45.68 o 
  14   8   2      160.71      120.79     21.45 o 
  16   8   2       47.97       -4.03     45.16 o 
  18   8   2      305.79      298.26     38.13 o 
  20   8   2      286.21      176.32     39.52 o 
  22   8   2       34.45       -8.06     24.58 o 
  24   8   2       45.55       81.92     32.31 o 
  26   8   2       73.89       68.86     39.86 o 
  28   8   2       32.23       29.60     46.50 o 
 -27   9   2      414.82      472.75     47.31 o 
 -25   9   2       34.35       69.90     26.08 o 
 -23   9   2       46.59       33.67     21.59 o 
 -21   9   2      647.64      607.35     31.99 o 
 -19   9   2        0.82       37.45     18.38 o 
 -17   9   2      618.34      636.42     34.36 o 
 -15   9   2      244.38      292.52     27.72 o 
 -13   9   2      716.06      693.80     33.89 o 
 -11   9   2       54.66       39.75     15.81 o 
  -9   9   2      403.13      277.91     34.34 o 
  -7   9   2     2954.81     2945.03     65.49 o 
  -5   9   2      944.98      999.13     43.03 o 
  -3   9   2        5.02      -15.57     15.57 o 
  -1   9   2      357.49      285.12     26.54 o 
   1   9   2     1956.05     1896.97    139.72 o 
   3   9   2      193.91      193.09     56.74 o 
   5   9   2      330.47      398.82     94.35 o 
   7   9   2      342.31      362.19     36.44 o 
   9   9   2      881.94      875.20     40.91 o 
  11   9   2     1188.63     1287.52     66.29 o 
  13   9   2       97.76       65.55     21.21 o 
  15   9   2      440.77      419.37     49.59 o 
  17   9   2       29.56       28.26     25.32 o 
  19   9   2      102.77       51.74     28.46 o 
  21   9   2       85.28       51.38     30.21 o 
  23   9   2        0.70        1.25     27.30 o 
  25   9   2       60.61       68.35     60.35 o 
  27   9   2        8.48       20.57     33.10 o 
 -24  10   2        0.67       -6.58     23.25 o 
 -22  10   2       34.29       37.71     23.22 o 
 -20  10   2       27.48        8.12     20.48 o 
 -18  10   2       19.99       38.36     21.08 o 
 -16  10   2      183.10      246.84     29.60 o 
 -14  10   2       17.15       35.84     20.08 o 
 -12  10   2      514.39      415.37     63.65 o 
 -10  10   2      141.88      159.71     41.31 o 
  -8  10   2       25.46       43.02     22.19 o 
  -6  10   2      828.21      883.40     52.90 o 
  -4  10   2     1595.61     1634.55     82.07 o 
  -2  10   2        3.63       -3.11     21.77 o 
   0  10   2     1036.62      968.76     54.65 o 
   2  10   2      909.50      917.00     54.73 o 
   4  10   2       24.23       27.87     23.83 o 
   6  10   2       29.41       14.53     21.43 o 
   8  10   2      234.20      283.85     28.68 o 
  10  10   2        0.61      -16.16     16.16 o 
  12  10   2      154.28      117.25     23.30 o 
  14  10   2      236.00      347.70     41.77 o 
  16  10   2        3.34       -8.61     22.53 o 
  18  10   2      109.91       83.23     30.86 o 
  20  10   2        9.69        1.40     27.57 o 
  22  10   2        0.00      -26.95     26.95 o 
  24  10   2       49.75       13.14     32.45 o 
 -21  11   2       12.15       -8.03     22.64 o 
 -19  11   2       12.15       23.72     31.17 o 
 -17  11   2      224.96      282.38     33.76 o 
 -15  11   2      325.33      320.30     33.63 o 
 -13  11   2       48.36       15.23     21.02 o 
 -11  11   2      214.37      235.21     30.14 o 
  -9  11   2      443.66      512.45     37.34 o 
  -7  11   2      172.80      206.76     28.36 o 
  -5  11   2        0.14       19.43     22.76 o 
  -3  11   2       44.05       65.66     25.51 o 
  -1  11   2       28.14       17.75     61.02 o 
   1  11   2        5.16       -8.62     50.66 o 
   3  11   2       82.35       69.44     26.82 o 
   5  11   2       99.34      120.71     37.94 o 
   7  11   2      498.50      505.95     46.87 o 
   9  11   2       58.35       57.66     34.61 o 
  11  11   2      847.14      755.71     55.16 o 
  13  11   2       81.30       46.31     29.60 o 
  15  11   2        1.00      -22.27     54.83 o 
  17  11   2        0.32       43.67     30.29 o 
  19  11   2       76.04       90.27     36.51 o 
  21  11   2      159.27      249.04     68.00 o 
 -16  12   2        0.01        9.95     23.82 o 
 -14  12   2       54.14      104.75     27.58 o 
 -12  12   2        7.94       -8.19     24.65 o 
 -10  12   2      359.65      384.74     36.71 o 
  -8  12   2       38.59       82.52     44.13 o 
  -6  12   2       10.49       -0.82     21.36 o 
  -4  12   2        9.29      -19.75     35.13 o 
  -2  12   2       41.36       74.37     28.19 o 
   0  12   2       18.35       -5.93     23.44 o 
   2  12   2      168.43      176.69     35.29 o 
   4  12   2        0.82       15.95     26.12 o 
   6  12   2       14.23       21.39     26.67 o 
   8  12   2       64.80      101.22     30.97 o 
  10  12   2        0.49       -6.50     26.27 o 
  12  12   2      221.94      261.32     41.53 o 
  14  12   2       47.36       54.86     33.09 o 
  16  12   2      397.70      484.38     54.19 o 
  -7  13   2      127.78      194.99     53.02 o 
  -5  13   2       68.44       64.41     31.29 o 
  -3  13   2       55.17       59.12     32.08 o 
  -1  13   2        0.75      -24.78     24.78 o 
   1  13   2      785.18     1005.14     67.59 o 
   3  13   2        5.92       -8.88     26.63 o 
   5  13   2       58.22       71.10     33.44 o 
   7  13   2       38.46       52.64     32.60 o 
 -37   1   3        2.05      -22.69     35.91 o 
 -35   1   3       34.70       31.41     33.44 o 
 -33   1   3       60.09       75.51     26.16 o 
 -31   1   3      752.22      679.52     44.78 o 
 -29   1   3      168.86      148.58     27.02 o 
 -27   1   3       69.75       62.70     13.43 o 
 -25   1   3      320.32      301.70     18.17 o 
 -23   1   3      138.61      111.66      9.67 o 
 -21   1   3      663.65      658.71     17.36 o 
 -19   1   3     1637.53     1700.99     23.42 o 
 -17   1   3      160.63      212.52      9.25 o 
 -15   1   3     1836.75     1806.37     22.67 o 
 -13   1   3       20.44       17.25      3.58 o 
 -11   1   3     6746.40     6324.23     50.91 o 
  -9   1   3     2033.19     1819.98     18.21 o 
  -7   1   3      195.16      185.29     10.31 o 
  -5   1   3     5325.71     5749.99     47.07 o 
  -3   1   3    58847.32    59759.79    433.04 o 
  -1   1   3   120822.77   121837.59    913.76 o 
   1   1   3       43.10       36.39      3.20 o 
   3   1   3     3699.42     3168.47     33.08 o 
   5   1   3      327.36      292.76      8.02 o 
   7   1   3      458.64      396.67     13.63 o 
   9   1   3      128.55      141.57      8.02 o 
  11   1   3     1835.49     1882.09     29.82 o 
  13   1   3    12463.39    13009.55    154.73 o 
  15   1   3     1287.23     1257.68     27.04 o 
  17   1   3      332.93      368.31     14.73 o 
  19   1   3       16.20       11.68      9.87 o 
  21   1   3      985.01      941.61     28.42 o 
  23   1   3        5.23        6.97     11.37 o 
  25   1   3        2.23       14.80     15.78 o 
  27   1   3        6.69       33.60     19.49 o 
  29   1   3       63.26       48.35     21.31 o 
  31   1   3      113.05      133.12     25.06 o 
  33   1   3       43.84       24.09     24.90 o 
  35   1   3        7.14       16.53     37.13 o 
 -38   2   3       13.39        4.76     34.47 o 
 -36   2   3       18.50       16.82     25.32 o 
 -34   2   3       21.22       22.79     26.71 o 
 -32   2   3        8.19      -12.62     22.29 o 
 -30   2   3     1729.17     1724.82     65.08 o 
 -28   2   3       14.57       -4.79     14.33 o 
 -26   2   3      491.87      439.80     24.47 o 
 -24   2   3      407.77      365.88     21.78 o 
 -22   2   3      117.90      118.17     10.37 o 
 -20   2   3        3.37       -0.62      5.77 o 
 -18   2   3      884.51      901.68     17.93 o 
 -16   2   3     3551.23     3600.94     49.89 o 
 -14   2   3      857.16      871.79     15.41 o 
 -12   2   3      215.78      254.46      9.03 o 
 -10   2   3     1026.08     1231.55     32.09 o 
  -8   2   3      431.26      440.77     10.32 o 
  -6   2   3     1900.37     1950.73     22.34 o 
  -4   2   3    55377.73    54001.68    484.68 o 
  -2   2   3      510.62      517.01     20.54 o 
   0   2   3     6936.18     6665.56     67.01 o 
   2   2   3      138.29      117.63      5.96 o 
   4   2   3       15.13        9.30      4.79 o 
   6   2   3     1040.24     1149.95     24.78 o 
   8   2   3     3113.76     3355.59     36.48 o 
  10   2   3     8316.35     8464.60     80.31 o 
  12   2   3    12101.51    12177.82    131.66 o 
  14   2   3      569.62      636.90     23.46 o 
  16   2   3     2951.03     3054.48     51.99 o 
  18   2   3     1178.87     1144.77     29.75 o 
  20   2   3     1431.83     1482.32     35.33 o 
  22   2   3      278.07      222.19     16.69 o 
  24   2   3      505.90      448.72     29.32 o 
  26   2   3       47.77       72.49     19.57 o 
  28   2   3      109.99      150.94     24.85 o 
  30   2   3      240.38      291.66     34.92 o 
  32   2   3       98.21      116.98     36.38 o 
  34   2   3       47.89       47.17     27.84 o 
  36   2   3       95.44      217.39     46.26 o 
 -37   3   3        3.20        7.65     25.58 o 
 -35   3   3        1.69      -17.35     23.67 o 
 -33   3   3        0.37       -9.82     23.97 o 
 -31   3   3        2.68      -18.59     19.59 o 
 -29   3   3       87.43       75.42     21.31 o 
 -27   3   3      281.34      306.45     31.10 o 
 -25   3   3      206.10      206.51     27.38 o 
 -23   3   3     2194.95     2269.89     37.80 o 
 -21   3   3       64.06       71.09     10.01 o 
 -19   3   3     5960.73     5964.74     76.76 o 
 -17   3   3     1141.98     1237.45     29.89 o 
 -15   3   3     2721.83     2897.23     36.13 o 
 -13   3   3     2939.97     3110.65     41.70 o 
 -11   3   3    13073.58    13840.63    137.22 o 
  -9   3   3     3530.07     3522.32     47.02 o 
  -7   3   3     9712.64     9308.99     99.67 o 
  -5   3   3     3398.77     3480.50     43.07 o 
  -3   3   3    10114.35     9924.46    158.54 o 
  -1   3   3     1846.50     1819.35     26.27 o 
   1   3   3     6280.67     6171.68     64.33 o 
   3   3   3     8118.92     7840.00     80.06 o 
   5   3   3    10380.76    10236.96    110.59 o 
   7   3   3     1991.44     2031.65     27.95 o 
   9   3   3     1936.81     2219.86     30.63 o 
  11   3   3      237.74      195.73      9.44 o 
  13   3   3      149.09      174.28      9.31 o 
  15   3   3     1716.10     1613.59     27.00 o 
  17   3   3     1245.37     1225.32     23.62 o 
  19   3   3      715.38      701.49     18.01 o 
  21   3   3     3356.64     3287.62     58.76 o 
  23   3   3     1540.48     1686.50     52.85 o 
  25   3   3     1646.38     1530.65     51.59 o 
  27   3   3       83.98      138.48     24.26 o 
  29   3   3       65.03       53.04     25.17 o 
  31   3   3       69.85       67.04     28.09 o 
  33   3   3        1.10      -21.38     23.12 o 
  35   3   3        2.57        9.70     28.26 o 
 -36   4   3      118.00      142.58     32.45 o 
 -34   4   3       21.54       13.41     24.17 o 
 -32   4   3       10.69       47.00     22.86 o 
 -30   4   3        2.68       17.61     18.04 o 
 -28   4   3      896.56      902.82     41.65 o 
 -26   4   3     1643.13     1744.81     46.97 o 
 -24   4   3      507.04      522.41     25.07 o 
 -22   4   3     1877.98     1828.86     34.41 o 
 -20   4   3        6.79        2.97     10.45 o 
 -18   4   3      211.04      267.24     17.06 o 
 -16   4   3        1.34       17.13      9.20 o 
 -14   4   3     1029.46     1072.79     24.80 o 
 -12   4   3       27.48       17.73      6.99 o 
 -10   4   3      584.37      569.05     16.42 o 
  -8   4   3     1955.13     2016.25     49.86 o 
  -6   4   3    10082.69    10237.45    112.09 o 
  -4   4   3       48.29       86.87     13.60 o 
  -2   4   3     5671.28     6116.74    111.73 o 
   0   4   3    19551.25    19219.57    216.37 o 
   2   4   3       49.27       50.63      8.63 o 
   4   4   3      311.77      356.89     14.10 o 
   6   4   3     1814.82     1876.81     38.03 o 
   8   4   3     7900.80     8810.46     99.25 o 
  10   4   3      367.16      480.31     23.33 o 
  12   4   3       50.04       33.73      7.69 o 
  14   4   3        2.05        9.80      7.65 o 
  16   4   3     2167.91     2254.47     46.02 o 
  18   4   3     1331.00     1343.19     29.22 o 
  20   4   3       10.09       -9.44      9.44 o 
  22   4   3      189.95      167.58     22.16 o 
  24   4   3     1140.09     1108.67     37.53 o 
  26   4   3     2875.29     2720.85     82.66 o 
  28   4   3      935.12      934.60     51.00 o 
  30   4   3      146.84      103.43     29.94 o 
  32   4   3      255.59      195.24     35.20 o 
  34   4   3      248.37      206.96     37.28 o 
 -35   5   3       45.02       51.35     26.79 o 
 -33   5   3       59.30       61.60     27.71 o 
 -31   5   3       57.67       55.51     21.13 o 
 -29   5   3      279.56      206.39     25.78 o 
 -27   5   3      243.82      309.17     42.64 o 
 -25   5   3      414.22      334.35     22.28 o 
 -23   5   3       58.75       63.81     15.32 o 
 -21   5   3     2909.92     2978.89     58.84 o 
 -19   5   3      687.24      630.30     25.50 o 
 -17   5   3      720.23      765.66     32.60 o 
 -15   5   3     1720.28     1703.00     38.45 o 
 -13   5   3     2345.23     2245.11     39.01 o 
 -11   5   3      402.93      528.02     19.26 o 
  -9   5   3     5072.05     4898.11     69.77 o 
  -7   5   3     4184.76     4712.59     79.42 o 
  -5   5   3      101.08      111.67     10.09 o 
  -3   5   3       25.35       22.12      7.36 o 
  -1   5   3      286.72      304.47     14.99 o 
   1   5   3     2682.97     2955.80     45.24 o 
   3   5   3     1474.85     1383.10     33.51 o 
   5   5   3     4392.82     4716.47     67.07 o 
   7   5   3     5348.05     5723.94     70.93 o 
   9   5   3       45.79       43.90     10.02 o 
  11   5   3      527.79      482.62     18.64 o 
  13   5   3       34.70       13.72      8.18 o 
  15   5   3     1154.45     1192.42     36.68 o 
  17   5   3     1072.29     1046.16     26.86 o 
  19   5   3     2644.75     2748.94     55.18 o 
  21   5   3     2328.01     2270.72     65.54 o 
  23   5   3     2102.48     2160.65     70.29 o 
  25   5   3        5.13       -0.67     21.71 o 
  27   5   3        0.63      -13.54     21.95 o 
  29   5   3      279.75      299.29     37.08 o 
  31   5   3      215.33      151.99     41.99 o 
  33   5   3        1.87      -31.31     31.31 o 
 -34   6   3       53.20       27.37     27.48 o 
 -32   6   3       17.71      -13.99     22.07 o 
 -30   6   3       27.72        0.56     17.98 o 
 -28   6   3      221.86      204.70     37.47 o 
 -26   6   3       54.87       28.31     16.33 o 
 -24   6   3      697.08      680.10     28.47 o 
 -22   6   3      284.57      349.25     23.54 o 
 -20   6   3     3338.60     3407.85     65.04 o 
 -18   6   3        7.50       11.17     11.67 o 
 -16   6   3      761.74      737.80     27.22 o 
 -14   6   3       46.53       28.28     10.54 o 
 -12   6   3      596.35      612.21     25.92 o 
 -10   6   3      777.45      778.28     24.25 o 
  -8   6   3     1136.05     1180.14     28.80 o 
  -6   6   3      520.31      471.82     18.95 o 
  -4   6   3      418.15      413.25     19.18 o 
  -2   6   3     1606.04     1456.88     34.89 o 
   0   6   3      183.67      191.73     16.93 o 
   2   6   3       21.74       10.51      8.22 o 
   4   6   3     4203.20     4403.15     73.75 o 
   6   6   3       10.62       20.65     10.45 o 
   8   6   3        4.52       18.68     10.76 o 
  10   6   3       84.82      114.08     12.44 o 
  12   6   3       10.04        8.99      9.78 o 
  14   6   3       63.89       90.12     11.86 o 
  16   6   3      144.36      123.41     13.41 o 
  18   6   3     3532.77     3612.57     80.06 o 
  20   6   3     7173.91     7332.84    150.34 o 
  22   6   3      735.78      716.82     76.93 o 
  24   6   3       89.01       32.67     23.94 o 
  26   6   3       54.59       46.61     29.62 o 
  28   6   3       45.73       33.24     37.15 o 
  30   6   3       10.37       36.44     37.38 o 
  32   6   3      136.69      173.36     43.69 o 
 -31   7   3        3.23       21.67     21.99 o 
 -29   7   3       78.46       50.82     22.51 o 
 -27   7   3      116.05       98.26     20.58 o 
 -25   7   3       16.84        4.25     14.98 o 
 -23   7   3     1269.04     1332.36     42.69 o 
 -21   7   3      380.66      367.60     24.28 o 
 -19   7   3      853.68      923.87     48.75 o 
 -17   7   3       79.19      101.66     19.80 o 
 -15   7   3     2813.59     2811.37     62.57 o 
 -13   7   3     2054.72     2081.81     51.08 o 
 -11   7   3      326.12      294.61     20.72 o 
  -9   7   3      525.01      520.06     30.49 o 
  -7   7   3     6412.78     6481.62    104.62 o 
  -5   7   3     6899.30     6904.33    125.39 o 
  -3   7   3      959.14      937.04     36.00 o 
  -1   7   3        2.83       -2.29     11.27 o 
   1   7   3     1786.46     1502.46     31.97 o 
   3   7   3      293.47      271.60     21.88 o 
   5   7   3      257.42      275.94     18.44 o 
   7   7   3      635.19      683.75     27.60 o 
   9   7   3      137.42      123.33     13.43 o 
  11   7   3      236.83      244.11     16.97 o 
  13   7   3     3145.88     3139.54     65.00 o 
  15   7   3       97.70       45.23     18.36 o 
  17   7   3     2642.82     2429.60     88.84 o 
  19   7   3     2059.38     2294.25    167.08 o 
  21   7   3       17.89       -1.57     23.87 o 
  23   7   3       34.96       97.71     31.68 o 
  25   7   3      181.21      164.37     90.41 o 
  27   7   3        8.26       35.99     31.20 o 
  29   7   3       26.06       -2.91     94.91 o 
  31   7   3      822.50      942.87     73.20 o 
 -30   8   3       29.86       61.45     22.53 o 
 -28   8   3       21.72        7.87     24.61 o 
 -26   8   3       87.07      114.76     24.01 o 
 -24   8   3      308.43      365.03     27.21 o 
 -22   8   3        2.33       38.37     17.61 o 
 -20   8   3       85.91       85.11     19.49 o 
 -18   8   3     1301.94     1263.00     43.81 o 
 -16   8   3       37.56       32.99     16.35 o 
 -14   8   3      207.70      207.30     21.43 o 
 -12   8   3      291.62      347.37     23.65 o 
 -10   8   3     1364.06     1347.78     46.37 o 
  -8   8   3      238.11      255.86     20.32 o 
  -6   8   3      137.51      114.69     18.37 o 
  -4   8   3      688.57      678.77     33.41 o 
  -2   8   3       79.19      113.61     18.50 o 
   0   8   3      650.00      618.25     31.43 o 
   2   8   3     1661.87     1512.68     49.13 o 
   4   8   3      150.28      142.08     19.84 o 
   6   8   3        0.26       38.39     17.96 o 
   8   8   3      477.23      496.41     31.65 o 
  10   8   3      934.92      861.01     33.46 o 
  12   8   3     1929.62     2066.73     60.05 o 
  14   8   3       95.23       73.82     20.47 o 
  16   8   3     1050.61      945.73     58.08 o 
  18   8   3       25.79      -13.12     23.40 o 
  20   8   3       13.82      -25.17     49.76 o 
  22   8   3        0.16       17.58     27.00 o 
  24   8   3      205.13      214.32     41.15 o 
  26   8   3        8.58       -0.63     30.45 o 
  28   8   3        0.22       -1.29     33.41 o 
 -27   9   3        5.25       15.61     20.45 o 
 -25   9   3        0.51       13.13     17.99 o 
 -23   9   3      196.95      212.36     26.96 o 
 -21   9   3      249.89      224.14     26.60 o 
 -19   9   3      165.15      159.99     23.41 o 
 -17   9   3      893.65      808.34     37.48 o 
 -15   9   3      356.06      297.69     31.95 o 
 -13   9   3      915.14      783.31     35.22 o 
 -11   9   3      746.68      739.06     34.12 o 
  -9   9   3     4385.98     4520.33     88.01 o 
  -7   9   3     1606.72     1668.03     61.71 o 
  -5   9   3        3.86       12.57     17.18 o 
  -3   9   3     1300.21     1249.13     47.43 o 
  -1   9   3     2926.51     2930.32     75.28 o 
   1   9   3     5836.76     5725.04    117.04 o 
   3   9   3     4759.30     4561.39    100.92 o 
   5   9   3     1287.21     1314.02     89.06 o 
   7   9   3        0.02      -18.88     18.88 o 
   9   9   3      152.84       99.64     23.80 o 
  11   9   3      216.52      207.81     25.03 o 
  13   9   3      494.71      580.88     46.29 o 
  15   9   3       77.15       70.36     27.23 o 
  17   9   3        4.91       19.98     24.67 o 
  19   9   3       23.07        3.88     24.71 o 
  21   9   3        8.50       -7.05     26.61 o 
  23   9   3       95.54      101.10     36.60 o 
  25   9   3      433.64      504.74     55.86 o 
 -24  10   3      147.35      128.58     29.73 o 
 -22  10   3       48.90       40.90     24.16 o 
 -20  10   3        0.73        6.39     20.45 o 
 -18  10   3       87.77       89.55     24.14 o 
 -16  10   3      134.57      121.63     24.10 o 
 -14  10   3       29.38       18.29     20.07 o 
 -12  10   3     1005.11      867.33     44.08 o 
 -10  10   3      134.90      108.27     23.68 o 
  -8  10   3     1651.08     1559.37     56.61 o 
  -6  10   3       54.31       50.99     25.35 o 
  -4  10   3      401.79      357.08     36.73 o 
  -2  10   3      206.02      199.46     31.87 o 
   0  10   3      789.12      813.88     50.51 o 
   2  10   3     1092.83     1197.70     60.77 o 
   4  10   3      173.11      179.81     32.32 o 
   6  10   3       36.11       27.60     48.30 o 
   8  10   3       71.52       42.27     20.06 o 
  10  10   3        1.40        7.94     21.57 o 
  12  10   3      419.78      566.91     48.21 o 
  14  10   3      276.89      319.14     99.75 o 
  16  10   3       12.14      -22.37     22.37 o 
  18  10   3       46.31       71.50     29.97 o 
  20  10   3       47.48       31.91     30.57 o 
  22  10   3       25.68       -9.16     27.81 o 
 -21  11   3       29.21       23.60     37.96 o 
 -19  11   3        0.30        0.78     23.91 o 
 -17  11   3       23.42       30.26     33.56 o 
 -15  11   3      156.97      225.13     30.72 o 
 -13  11   3       21.82       22.82     20.21 o 
 -11  11   3        0.13      -19.07     19.07 o 
  -9  11   3      381.26      324.81     50.92 o 
  -7  11   3       11.58        5.59     18.99 o 
  -5  11   3        2.84       19.33     51.90 o 
  -3  11   3        8.16       -5.40     21.70 o 
  -1  11   3       93.16      105.00     28.67 o 
   1  11   3       42.87        7.10     20.52 o 
   3  11   3      255.78      257.46     35.96 o 
   5  11   3       33.57       37.48     25.51 o 
   7  11   3        3.91      -13.76     27.02 o 
   9  11   3      142.46      135.93     32.40 o 
  11  11   3       88.30       91.25     36.14 o 
  13  11   3       81.66      111.85     32.28 o 
  15  11   3       94.43       83.86     63.50 o 
  17  11   3       40.51       48.63     30.74 o 
  19  11   3      106.02      178.41    112.14 o 
 -16  12   3      142.01      181.04     32.15 o 
 -14  12   3      632.56      808.92     58.67 o 
 -12  12   3      157.38      192.05     31.03 o 
 -10  12   3       63.56       80.80     25.99 o 
  -8  12   3       32.18       -8.01     20.48 o 
  -6  12   3        9.25       14.85     20.68 o 
  -4  12   3       53.65      123.73     30.49 o 
  -2  12   3        1.22       10.51     29.16 o 
   0  12   3      114.14      152.13     33.06 o 
   2  12   3        0.57       -3.14     23.91 o 
   4  12   3        6.44       -0.04     28.93 o 
   6  12   3        6.58        1.92     24.85 o 
   8  12   3       64.53       43.16     29.71 o 
  10  12   3      233.38      258.76     62.71 o 
  12  12   3       79.74      153.59     36.83 o 
  14  12   3       70.48       96.58     62.94 o 
  -7  13   3       18.46       29.89     30.26 o 
  -5  13   3       16.28       -4.27     23.29 o 
  -3  13   3       23.63       24.84     27.70 o 
  -1  13   3      101.19      120.32     34.33 o 
   1  13   3       98.50       90.24     94.91 o 
   3  13   3      108.05      103.73     33.46 o 
   5  13   3        3.58      -25.05     25.05 o 
 -38   0   4        6.62      -41.88     41.88 o 
 -36   0   4        8.89       80.61     50.89 o 
 -34   0   4      415.44      402.61     69.58 o 
 -32   0   4      659.57      563.20     74.31 o 
 -30   0   4        9.62       10.10     24.99 o 
 -28   0   4      253.87      272.46     28.87 o 
 -26   0   4        0.52      -16.35     16.35 o 
 -24   0   4        4.10       -3.72     12.68 o 
 -22   0   4      726.53      760.74     32.05 o 
 -20   0   4     1128.86     1104.76     26.06 o 
 -18   0   4    20374.82    21581.96    234.87 o 
 -16   0   4    30140.04    30321.74    355.91 o 
 -14   0   4     2100.93     2129.44     30.84 o 
 -12   0   4      241.89      243.15      9.69 o 
 -10   0   4      898.40      712.21     18.70 o 
  -8   0   4     5412.78     5305.10     62.02 o 
  -6   0   4     2119.58     1875.81     27.61 o 
  -4   0   4   121960.32   124203.72   1105.54 o 
  -2   0   4   228290.14   217679.22   1952.20 o 
   0   0   4   134396.80   130832.52   1164.45 o 
   2   0   4     9017.17     9093.82    105.35 o 
   4   0   4     5496.13     5217.32     72.48 o 
   6   0   4    10278.66    10235.18    154.95 o 
   8   0   4       33.77        4.75      9.86 o 
  10   0   4     4828.21     5152.81    114.38 o 
  12   0   4      266.34      240.17     22.61 o 
  14   0   4     3885.72     3833.30     97.85 o 
  16   0   4       62.38       60.63     18.40 o 
  18   0   4     5630.77     5653.26    137.16 o 
  20   0   4     3882.98     3945.59     78.60 o 
  22   0   4       31.01       48.52     12.03 o 
  24   0   4       49.82       33.66     24.27 o 
  26   0   4        0.18      -16.04     20.98 o 
  28   0   4       29.63      -22.36     22.36 o 
  30   0   4      267.92      223.21     65.52 o 
  32   0   4      414.52      387.36     89.28 o 
  34   0   4        0.22      -28.58     28.58 o 
  36   0   4      320.79      300.83     78.13 o 
 -37   1   4       35.55       10.19     50.44 o 
 -35   1   4        5.72      -10.99     23.85 o 
 -33   1   4      191.40      231.01     33.21 o 
 -31   1   4      569.99      495.37     39.59 o 
 -29   1   4       12.25       20.09     17.38 o 
 -27   1   4      523.13      556.27     24.91 o 
 -25   1   4      119.51      114.59     13.34 o 
 -23   1   4        3.11        9.96      6.95 o 
 -21   1   4      468.56      463.15     13.38 o 
 -19   1   4     1351.86     1476.67     22.29 o 
 -17   1   4     1044.96     1092.97     25.51 o 
 -15   1   4     1641.29     1806.18     21.63 o 
 -13   1   4     1078.12     1273.89     17.09 o 
 -11   1   4       21.41       16.58      3.67 o 
  -9   1   4      460.13      440.97     10.37 o 
  -7   1   4     8709.28     8290.40     64.08 o 
  -5   1   4        3.96       12.49      4.21 o 
  -3   1   4    49299.67    49055.89    372.69 o 
  -1   1   4    49631.53    49364.47    355.62 o 
   1   1   4     4033.55     4155.29     37.91 o 
   3   1   4     6299.64     5855.05     53.42 o 
   5   1   4     3176.23     3030.97     36.61 o 
   7   1   4     9579.33     9155.46     85.73 o 
   9   1   4     2211.21     2176.75     27.00 o 
  11   1   4     7424.55     7792.56     82.01 o 
  13   1   4      333.84      397.11     13.14 o 
  15   1   4     1869.89     1920.47     33.51 o 
  17   1   4      576.12      586.81     18.18 o 
  19   1   4       54.17       65.40      9.06 o 
  21   1   4        0.23        1.35      7.43 o 
  23   1   4      711.57      640.78     26.83 o 
  25   1   4     1256.14     1197.65     45.14 o 
  27   1   4      227.87      231.44     26.18 o 
  29   1   4      175.68      125.74     25.10 o 
  31   1   4        2.15        8.17     19.73 o 
  33   1   4       15.19        4.55     29.73 o 
  35   1   4       14.31       60.59     30.07 o 
 -36   2   4       56.71       76.93     28.89 o 
 -34   2   4       59.63       38.50     24.97 o 
 -32   2   4       39.82       10.04     22.27 o 
 -30   2   4       37.05        0.57     36.38 o 
 -28   2   4       97.70       90.44     19.96 o 
 -26   2   4      235.42      222.31     18.07 o 
 -24   2   4      136.66      119.86     14.12 o 
 -22   2   4     1420.47     1409.32     27.22 o 
 -20   2   4      731.21      743.42     27.30 o 
 -18   2   4      170.31      176.81     11.13 o 
 -16   2   4      141.64      141.17      7.49 o 
 -14   2   4     4136.94     4265.49     41.34 o 
 -12   2   4      756.25      775.85     12.85 o 
 -10   2   4     9051.93     9515.89     81.78 o 
  -8   2   4     2866.50     2820.96     28.54 o 
  -6   2   4     9296.32     8976.78     91.70 o 
  -4   2   4    16873.76    17338.94    154.40 o 
  -2   2   4     8916.16     9175.23     76.60 o 
   0   2   4     1216.52     1120.92     16.70 o 
   2   2   4     3040.80     3144.72     44.94 o 
   4   2   4      885.79      846.45     17.38 o 
   6   2   4     3709.34     3446.50     41.57 o 
   8   2   4        0.25       -4.37      4.91 o 
  10   2   4     4192.31     4381.99     56.75 o 
  12   2   4     4041.11     4102.43     70.56 o 
  14   2   4       91.49      103.54      9.66 o 
  16   2   4      107.84       95.78      9.68 o 
  18   2   4      566.58      498.70     17.26 o 
  20   2   4       11.51       11.14     11.47 o 
  22   2   4      419.06      410.91     27.63 o 
  24   2   4      605.94      615.50     50.08 o 
  26   2   4     2437.24     2379.42     90.19 o 
  28   2   4      435.75      496.99     58.40 o 
  30   2   4       33.05       77.95     25.84 o 
  32   2   4        0.01       16.39     26.79 o 
  34   2   4       22.72       58.58     29.98 o 
 -37   3   4      171.51      188.58     36.59 o 
 -35   3   4       29.36       -5.08     24.05 o 
 -33   3   4       60.75       34.48     22.90 o 
 -31   3   4        2.03       -3.98     21.96 o 
 -29   3   4     1775.34     1718.49     69.37 o 
 -27   3   4        0.02        5.37     19.10 o 
 -25   3   4      462.82      433.74     22.84 o 
 -23   3   4        3.95       11.73      9.06 o 
 -21   3   4      363.41      320.46     21.53 o 
 -19   3   4      247.24      329.48     15.51 o 
 -17   3   4      160.02      136.74     11.90 o 
 -15   3   4     1831.25     1849.71     41.63 o 
 -13   3   4     3716.17     3511.83     52.48 o 
 -11   3   4     3071.06     3245.27     41.85 o 
  -9   3   4      152.46      232.44      9.72 o 
  -7   3   4     4740.12     5107.05     53.03 o 
  -5   3   4      829.94      878.80     19.21 o 
  -3   3   4     2062.83     1930.41     29.50 o 
  -1   3   4     2816.13     3067.70     39.27 o 
   1   3   4     7817.55     8396.24     85.75 o 
   3   3   4     5906.46     5943.79     64.46 o 
   5   3   4     5564.88     5853.24     64.23 o 
   7   3   4     1929.57     2006.21     29.55 o 
   9   3   4     2103.03     2267.28     32.71 o 
  11   3   4        0.32        1.99      6.11 o 
  13   3   4      159.80      233.43     12.53 o 
  15   3   4     1489.18     1444.00     34.24 o 
  17   3   4      263.58      233.26     16.40 o 
  19   3   4        9.03       -8.29     10.80 o 
  21   3   4      414.67      537.35     26.31 o 
  23   3   4     3807.29     3796.35     81.91 o 
  25   3   4      874.60      903.09     41.31 o 
  27   3   4      287.25      234.26     27.96 o 
  29   3   4       62.13       67.83     25.97 o 
  31   3   4       10.81       -1.93     24.28 o 
  33   3   4       44.97       75.11     29.94 o 
  35   3   4       10.55        8.63     29.77 o 
 -36   4   4        3.18       49.14     28.30 o 
 -34   4   4       30.08       54.81     26.06 o 
 -32   4   4       11.99       -5.51     20.97 o 
 -30   4   4      191.62      199.70     39.28 o 
 -28   4   4       14.83       42.33     20.36 o 
 -26   4   4     1843.24     1887.92     45.50 o 
 -24   4   4       40.28       16.26     13.63 o 
 -22   4   4      962.35     1035.03     28.03 o 
 -20   4   4        1.43       -2.28     10.07 o 
 -18   4   4      304.33      312.15     16.89 o 
 -16   4   4       42.80       38.60      9.34 o 
 -14   4   4       97.98      124.48     10.45 o 
 -12   4   4      290.31      473.71     15.89 o 
 -10   4   4    14531.52    15178.29    194.69 o 
  -8   4   4      535.31      590.05     18.23 o 
  -6   4   4        1.45       31.04      5.50 o 
  -4   4   4     1219.44     1328.69     32.23 o 
  -2   4   4        2.80        0.04      5.10 o 
   0   4   4     2590.38     2545.71     48.54 o 
   2   4   4       43.96       26.76      6.47 o 
   4   4   4     5295.02     5384.33     73.97 o 
   6   4   4    11845.47    12508.80    124.81 o 
   8   4   4       76.99      108.05     12.61 o 
  10   4   4     5038.41     5570.21     64.22 o 
  12   4   4     1311.07     1280.91     30.83 o 
  14   4   4     1403.65     1369.98     25.91 o 
  16   4   4     1040.29     1037.90     23.26 o 
  18   4   4     1002.39     1009.82     26.93 o 
  20   4   4       76.32       50.86     14.20 o 
  22   4   4     1003.25      998.94     41.84 o 
  24   4   4     1590.05     1542.11     51.75 o 
  26   4   4       15.03       16.61     19.32 o 
  28   4   4       61.79       82.45     39.16 o 
  30   4   4        0.82        5.00     24.60 o 
  32   4   4       11.35      -12.67     31.24 o 
  34   4   4        0.58       32.52     35.00 o 
 -35   5   4       15.14       43.01     26.49 o 
 -33   5   4        7.35       28.11     24.21 o 
 -31   5   4        5.78       19.30     22.09 o 
 -29   5   4      105.50       85.65     21.68 o 
 -27   5   4      795.74      825.20     32.42 o 
 -25   5   4     3050.81     3190.26     60.53 o 
 -23   5   4      906.98      830.00     32.42 o 
 -21   5   4      198.04      209.88     18.66 o 
 -19   5   4        3.54        4.98     10.44 o 
 -17   5   4      109.19       66.99     12.13 o 
 -15   5   4        0.57        7.77      9.38 o 
 -13   5   4     2809.88     3030.33     47.36 o 
 -11   5   4     1256.82     1463.91     28.71 o 
  -9   5   4     4408.14     4849.61     68.83 o 
  -7   5   4     1696.54     1860.30     33.84 o 
  -5   5   4      245.66      292.03     13.35 o 
  -3   5   4      460.27      517.52     20.70 o 
  -1   5   4      365.47      405.50     19.78 o 
   1   5   4    10586.28    10863.75    148.81 o 
   3   5   4     4005.98     4169.36     81.66 o 
   5   5   4      383.13      296.56     19.99 o 
   7   5   4      284.02      305.17     15.94 o 
   9   5   4      200.35      218.66     18.73 o 
  11   5   4        0.16        2.45      7.38 o 
  13   5   4        2.34       -9.49     10.14 o 
  15   5   4     1197.04     1363.00     29.98 o 
  17   5   4      463.29      436.61     18.75 o 
  19   5   4       98.63       63.32     20.85 o 
  21   5   4       12.15        1.53     17.41 o 
  23   5   4      291.21      300.04     28.13 o 
  25   5   4      147.00      147.08     29.21 o 
  27   5   4       63.57      123.87     46.39 o 
  29   5   4      138.47      179.63     39.55 o 
  31   5   4       99.68      129.04     42.11 o 
  33   5   4        1.89      -30.83     31.34 o 
 -34   6   4        9.28      -38.23     47.62 o 
 -32   6   4       28.96        6.94     28.17 o 
 -30   6   4       91.51       79.95     25.61 o 
 -28   6   4       19.59       14.29     16.93 o 
 -26   6   4       19.52       30.49     15.45 o 
 -24   6   4      632.60      614.40     30.02 o 
 -22   6   4     1177.53     1278.14     40.29 o 
 -20   6   4       49.11        8.44     13.43 o 
 -18   6   4       48.16       39.16     12.79 o 
 -16   6   4      588.92      640.67     25.26 o 
 -14   6   4        0.00       -7.03     12.28 o 
 -12   6   4     1048.98     1010.72     32.19 o 
 -10   6   4      160.87      167.68     16.74 o 
  -8   6   4      730.94      788.21     26.60 o 
  -6   6   4     1915.37     2140.34     39.95 o 
  -4   6   4     4904.14     5081.86     80.41 o 
  -2   6   4      104.41       91.06     11.65 o 
   0   6   4     2307.04     2240.14     58.08 o 
   2   6   4     1306.44     1364.23     42.69 o 
   4   6   4     2974.21     3254.64     72.16 o 
   6   6   4      712.78      743.00     27.13 o 
   8   6   4     6609.96     6656.86     91.51 o 
  10   6   4      886.96      932.06     33.54 o 
  12   6   4       91.97       92.91     18.49 o 
  14   6   4       37.21       27.67     11.37 o 
  16   6   4      675.24      592.22     31.62 o 
  18   6   4        3.68       -1.23     18.92 o 
  20   6   4      470.58      463.79     36.28 o 
  22   6   4        3.71       28.29     26.31 o 
  24   6   4      140.28      136.62     34.09 o 
  26   6   4       31.44       26.91     29.14 o 
  28   6   4        4.93      -11.77     29.21 o 
  30   6   4       88.10       94.48     38.39 o 
  32   6   4       33.84       46.44     48.52 o 
 -31   7   4       23.16       35.09     39.95 o 
 -29   7   4        0.02        7.85     17.69 o 
 -27   7   4      141.56       79.99     19.03 o 
 -25   7   4        0.20       -8.29     14.87 o 
 -23   7   4       99.18      105.37     30.10 o 
 -21   7   4       83.13       48.16     15.77 o 
 -19   7   4      296.99      352.60     23.19 o 
 -17   7   4      556.21      556.18     26.38 o 
 -15   7   4      805.68      881.79     33.44 o 
 -13   7   4      387.17      376.73     23.08 o 
 -11   7   4       29.28       46.56     13.31 o 
  -9   7   4      625.12      540.65     25.17 o 
  -7   7   4      901.76      951.61     31.93 o 
  -5   7   4      214.70      200.95     19.44 o 
  -3   7   4       12.17      -10.67     12.34 o 
  -1   7   4      355.91      299.75     22.13 o 
   1   7   4       35.73       48.19     20.70 o 
   3   7   4     2220.44     2373.88     61.20 o 
   5   7   4     2382.57     2357.68     61.54 o 
   7   7   4      274.53      330.00     25.22 o 
   9   7   4       19.43       26.08     12.01 o 
  11   7   4      383.48      428.38     32.08 o 
  13   7   4     1176.80     1102.03     46.37 o 
  15   7   4        0.19      -17.38     17.38 o 
  17   7   4       12.56       17.97     20.40 o 
  19   7   4     1329.59     1465.41     72.04 o 
  21   7   4      162.65      186.58     36.20 o 
  23   7   4       13.05       -9.87     25.38 o 
  25   7   4       37.26       58.86     36.03 o 
  27   7   4       20.39       21.09     30.05 o 
  29   7   4       57.85       85.76     38.11 o 
 -30   8   4       15.59       28.01     19.79 o 
 -28   8   4       38.88       23.37     19.58 o 
 -26   8   4      229.82      217.41     24.74 o 
 -24   8   4       11.59        6.77     16.37 o 
 -22   8   4       43.69       37.93     18.31 o 
 -20   8   4      153.32      132.26     21.00 o 
 -18   8   4        0.92       13.83     15.04 o 
 -16   8   4      420.20      430.85     26.64 o 
 -14   8   4       96.45       90.08     17.25 o 
 -12   8   4      177.86      146.54     18.27 o 
 -10   8   4       36.01       14.37     13.69 o 
  -8   8   4     2609.58     2613.17     59.30 o 
  -6   8   4     3081.06     2969.32     63.68 o 
  -4   8   4      137.99      156.80     20.32 o 
  -2   8   4       94.54       68.94     17.40 o 
   0   8   4     1152.86     1153.82     52.02 o 
   2   8   4      659.73      636.17     33.48 o 
   4   8   4     1316.12     1191.16     60.34 o 
   6   8   4      135.96      151.29     20.83 o 
   8   8   4      132.41      145.83     21.33 o 
  10   8   4       59.45       49.26     15.10 o 
  12   8   4      339.10      337.85     30.00 o 
  14   8   4     1796.30     1752.82     74.67 o 
  16   8   4     1768.40     1753.16     77.36 o 
  18   8   4     1069.45      905.58     59.57 o 
  20   8   4       21.80       27.29     27.41 o 
  22   8   4      112.97      121.18     34.81 o 
  24   8   4       23.04       31.09     31.13 o 
  26   8   4       91.79       24.43     35.69 o 
  28   8   4       63.35       14.44     42.67 o 
 -27   9   4      172.16      281.98     29.15 o 
 -25   9   4       74.37       71.83     21.35 o 
 -23   9   4      161.74      152.91     25.10 o 
 -21   9   4      231.97      217.22     43.32 o 
 -19   9   4       90.01      107.14     20.97 o 
 -17   9   4      204.07      201.55     23.53 o 
 -15   9   4      137.43      117.04     28.47 o 
 -13   9   4      152.04      153.55     23.73 o 
 -11   9   4       91.80       89.32     18.28 o 
  -9   9   4       53.23       48.20     16.33 o 
  -7   9   4     3354.11     3535.75     97.92 o 
  -5   9   4      481.49      497.29     61.70 o 
  -3   9   4       85.23       91.48     20.67 o 
  -1   9   4     1092.68      997.36     46.05 o 
   1   9   4      598.90      651.55     36.87 o 
   3   9   4     1218.28     1362.46     51.30 o 
   5   9   4      561.20      484.45     33.15 o 
   7   9   4      625.68      482.36     41.33 o 
   9   9   4      138.75      104.55     52.92 o 
  11   9   4      447.16      353.82     38.50 o 
  13   9   4      310.09      264.43     36.30 o 
  15   9   4      305.71      373.45     43.46 o 
  17   9   4      103.15       65.13     29.46 o 
  19   9   4       18.40        4.84     26.27 o 
  21   9   4      134.37      131.81     39.74 o 
  23   9   4        0.23       19.74     31.51 o 
  25   9   4       33.18       75.12     37.32 o 
 -24  10   4        4.44       58.15     31.33 o 
 -22  10   4       91.14       62.92     25.67 o 
 -20  10   4       48.85       46.22     24.80 o 
 -18  10   4      138.38      151.17     23.12 o 
 -16  10   4      357.04      351.73     28.46 o 
 -14  10   4       47.44       48.44     18.69 o 
 -12  10   4      172.23      126.27     21.51 o 
 -10  10   4      175.80      136.21     22.13 o 
  -8  10   4       70.94       63.54     18.77 o 
  -6  10   4     4506.69     4359.87    127.21 o 
  -4  10   4        1.03      -20.22     20.22 o 
  -2  10   4       86.88       33.82     24.46 o 
   0  10   4      960.29      879.57     52.21 o 
   2  10   4      159.78      153.97     29.13 o 
   4  10   4      122.28       81.23     49.54 o 
   6  10   4     1645.44     1676.40    156.49 o 
   8  10   4       78.97       44.92     25.70 o 
  10  10   4        7.98       10.67     22.95 o 
  12  10   4       20.31       36.23     25.84 o 
  14  10   4       51.51       48.98     26.90 o 
  16  10   4       15.90       16.68     27.34 o 
  18  10   4      239.60      182.71     38.25 o 
  20  10   4       10.04        5.13     29.21 o 
  22  10   4       43.11       56.21     70.03 o 
 -21  11   4        0.16      -20.60     27.77 o 
 -19  11   4       28.96       25.26     22.43 o 
 -17  11   4      128.02      167.39     30.24 o 
 -15  11   4      144.96      197.76     36.26 o 
 -13  11   4       11.84       -9.01     20.02 o 
 -11  11   4        8.21       25.48     22.83 o 
  -9  11   4        7.50        4.76     20.16 o 
  -7  11   4     1057.04     1153.54     51.19 o 
  -5  11   4       90.78      116.42     29.59 o 
  -3  11   4       70.66       75.25     26.81 o 
  -1  11   4        9.00        6.66     21.74 o 
   1  11   4       30.38       36.34     23.53 o 
   3  11   4      177.15      188.66     33.70 o 
   5  11   4      141.37      112.12     30.67 o 
   7  11   4      519.80      457.21     45.24 o 
   9  11   4       45.01       25.08     25.74 o 
  11  11   4       58.68       78.26     30.56 o 
  13  11   4       72.44       43.09     28.36 o 
  15  11   4       26.17       16.20     28.29 o 
  17  11   4        1.50      -16.40     29.27 o 
  19  11   4       15.47      -15.62     36.03 o 
 -14  12   4      143.82      184.54     33.73 o 
 -12  12   4      101.57      114.80     40.61 o 
 -10  12   4       21.41       24.43     21.85 o 
  -8  12   4        0.00       -6.45     24.22 o 
  -6  12   4      156.67      142.46     27.74 o 
  -4  12   4        8.17      -21.65     23.20 o 
  -2  12   4       21.31       37.60     45.93 o 
   0  12   4       73.09       45.59     34.23 o 
   2  12   4       16.55       34.48     26.84 o 
   4  12   4       12.69       30.85     38.95 o 
   6  12   4       24.08      -13.24     24.51 o 
   8  12   4       39.90       26.39     27.23 o 
  10  12   4      210.21      221.66     40.17 o 
  12  12   4      244.58      351.69     47.36 o 
  -3  13   4       20.47       64.79     28.56 o 
  -1  13   4       71.98       71.79     51.90 o 
   1  13   4       46.01       82.32     31.65 o 
 -37   1   5       12.31       29.07     27.51 o 
 -35   1   5        7.76        9.83     35.75 o 
 -33   1   5        2.82      -21.19     21.19 o 
 -31   1   5       38.15       21.39     20.99 o 
 -29   1   5        9.21        8.57     16.98 o 
 -27   1   5      618.36      632.60     32.07 o 
 -25   1   5      520.26      508.72     19.26 o 
 -23   1   5      583.27      556.62     22.15 o 
 -21   1   5      230.88      240.09     12.11 o 
 -19   1   5      669.40      664.95     14.29 o 
 -17   1   5      234.35      294.27     10.72 o 
 -15   1   5        2.76       -3.86      4.49 o 
 -13   1   5     1105.17      985.17     14.48 o 
 -11   1   5     3328.89     3314.72     32.92 o 
  -9   1   5       62.23       67.20      4.90 o 
  -7   1   5    20270.72    20087.71    139.10 o 
  -5   1   5     8735.94     8424.98     65.90 o 
  -3   1   5    18279.71    17468.51    132.25 o 
  -1   1   5     8571.37     9122.05     74.83 o 
   1   1   5      900.19     1062.10     16.31 o 
   3   1   5     2793.09     2784.60     29.26 o 
   5   1   5     1616.55     1764.40     22.01 o 
   7   1   5     1750.48     1809.44     25.00 o 
   9   1   5     4906.91     4796.97     51.33 o 
  11   1   5      964.29      913.27     16.38 o 
  13   1   5     4684.73     4791.95     57.09 o 
  15   1   5        7.28       17.20      7.55 o 
  17   1   5      315.24      270.48     14.54 o 
  19   1   5      588.76      544.60     19.76 o 
  21   1   5        5.42       -8.57      8.57 o 
  23   1   5      124.32      128.50     17.07 o 
  25   1   5       37.91       49.50     25.88 o 
  27   1   5      419.01      463.24     33.69 o 
  29   1   5      710.11      717.36     41.56 o 
  31   1   5       54.81       15.61     21.11 o 
  33   1   5      120.88      153.87     29.72 o 
  35   1   5       56.09       48.93     31.72 o 
 -36   2   5       12.89       32.31     26.32 o 
 -34   2   5       70.21       74.57     28.01 o 
 -32   2   5       19.71       16.73     21.74 o 
 -30   2   5       59.08       54.70     22.78 o 
 -28   2   5      104.35      105.00     24.74 o 
 -26   2   5     1872.81     1825.05     69.22 o 
 -24   2   5      297.87      316.14     15.71 o 
 -22   2   5       89.89       96.43     10.77 o 
 -20   2   5       67.90       49.76      7.48 o 
 -18   2   5       41.51       34.94      7.18 o 
 -16   2   5      511.89      524.83     13.06 o 
 -14   2   5     5810.42     6259.23     54.19 o 
 -12   2   5     2696.99     2595.15     27.91 o 
 -10   2   5      320.04      305.14      9.38 o 
  -8   2   5        4.19       20.65      4.75 o 
  -6   2   5       15.30       24.55      5.04 o 
  -4   2   5    11729.61    11444.05    100.71 o 
  -2   2   5      696.34      719.68     16.62 o 
   0   2   5     8092.69     8452.83     72.12 o 
   2   2   5     1632.77     1765.90     22.61 o 
   4   2   5      147.80      152.49      8.71 o 
   6   2   5      105.13       98.05      7.54 o 
   8   2   5      921.39     1174.60     20.41 o 
  10   2   5      698.92      748.77     22.77 o 
  12   2   5     1976.35     2041.86     31.60 o 
  14   2   5     1862.99     1972.82     31.41 o 
  16   2   5     1789.16     1807.17     34.53 o 
  18   2   5     6632.23     6838.30     78.64 o 
  20   2   5      338.61      395.03     17.59 o 
  22   2   5     1723.86     1757.31     44.23 o 
  24   2   5        5.14      -13.19     16.58 o 
  26   2   5      324.38      308.36     28.18 o 
  28   2   5     2163.05     1983.04     62.12 o 
  30   2   5        8.85      -18.75     18.75 o 
  32   2   5      202.58      234.40     35.10 o 
  34   2   5       93.06      128.39     35.39 o 
 -35   3   5      131.55      157.33     32.97 o 
 -33   3   5      261.63      245.16     34.06 o 
 -31   3   5       33.26      -16.20     20.36 o 
 -29   3   5       24.38       20.44     20.95 o 
 -27   3   5      849.43      871.93     45.27 o 
 -25   3   5     1531.01     1674.06     46.34 o 
 -23   3   5      141.00      140.98     13.90 o 
 -21   3   5      386.37      363.60     22.82 o 
 -19   3   5     2460.67     2607.84     39.26 o 
 -17   3   5     2426.22     2569.04     35.72 o 
 -15   3   5      696.50      743.56     18.30 o 
 -13   3   5     2175.84     2190.85     35.82 o 
 -11   3   5     2880.80     3072.86     40.55 o 
  -9   3   5       42.77       83.82      6.88 o 
  -7   3   5      526.06      574.80     17.98 o 
  -5   3   5      287.43      313.29     13.42 o 
  -3   3   5     8943.15     8785.39     93.31 o 
  -1   3   5     1206.43     1230.32     23.13 o 
   1   3   5      860.91      757.85     17.89 o 
   3   3   5     5136.24     5199.69     59.42 o 
   5   3   5     4279.25     4864.64     62.22 o 
   7   3   5      587.85      625.31     16.66 o 
   9   3   5       77.90       75.29      8.29 o 
  11   3   5      558.64      532.07     16.33 o 
  13   3   5      113.77      128.70     11.45 o 
  15   3   5     1198.33     1167.95     27.37 o 
  17   3   5      184.87      192.17     16.92 o 
  19   3   5      175.58      149.77     16.75 o 
  21   3   5     1287.42     1359.50     42.98 o 
  23   3   5       24.16        9.71     17.45 o 
  25   3   5      234.65      213.02     26.69 o 
  27   3   5        3.51       -1.64     19.14 o 
  29   3   5       87.83      107.65     24.28 o 
  31   3   5       16.53        4.64     25.04 o 
  33   3   5       57.14       47.96     37.24 o 
 -36   4   5      320.60      381.48     50.65 o 
 -34   4   5      107.92      146.73     38.23 o 
 -32   4   5       19.99       -7.37     21.82 o 
 -30   4   5     1012.04     1047.91     53.08 o 
 -28   4   5     1421.76     1583.04     46.66 o 
 -26   4   5      281.77      313.46     22.76 o 
 -24   4   5      328.37      331.58     23.17 o 
 -22   4   5     2992.89     3012.56     51.94 o 
 -20   4   5      203.39      183.80     16.58 o 
 -18   4   5      891.32      843.54     24.39 o 
 -16   4   5      613.36      726.23     23.03 o 
 -14   4   5     1335.67     1422.69     28.84 o 
 -12   4   5      911.76      858.10     27.07 o 
 -10   4   5      114.88       95.57      9.38 o 
  -8   4   5     9481.19    10194.55    127.72 o 
  -6   4   5      317.33      343.21     19.08 o 
  -4   4   5     4414.48     4703.28     58.30 o 
  -2   4   5     2836.68     2973.49     36.94 o 
   0   4   5      610.12      582.91     15.80 o 
   2   4   5     1850.22     2016.06     32.99 o 
   4   4   5     1316.50     1397.12     27.39 o 
   6   4   5     1067.96     1232.96     30.24 o 
   8   4   5    11089.00    12221.82    136.34 o 
  10   4   5     5513.15     5773.75     75.06 o 
  12   4   5      971.61      899.81     24.38 o 
  14   4   5      922.74      997.73     26.01 o 
  16   4   5     2587.55     2800.14     47.45 o 
  18   4   5     2664.07     2759.38     55.05 o 
  20   4   5       71.11       50.69     19.05 o 
  22   4   5      736.88      703.64     69.10 o 
  24   4   5       42.57       65.20     20.39 o 
  26   4   5       58.44       56.15     22.03 o 
  28   4   5      398.45      468.20     52.77 o 
  30   4   5       24.93      -14.81     27.62 o 
  32   4   5        0.20       -9.42     32.74 o 
 -35   5   5       13.16      -10.36     31.75 o 
 -33   5   5      118.13      110.46     29.51 o 
 -31   5   5       26.51       -8.09     21.54 o 
 -29   5   5     1211.71     1174.15     47.88 o 
 -27   5   5     1301.22     1363.16     40.74 o 
 -25   5   5      487.63      627.14     57.66 o 
 -23   5   5     2969.02     2973.38     84.33 o 
 -21   5   5      683.82      605.29     27.07 o 
 -19   5   5       63.25       65.05     13.05 o 
 -17   5   5      402.22      423.67     21.29 o 
 -15   5   5     1381.73     1315.77     33.64 o 
 -13   5   5     1020.92     1241.65     30.03 o 
 -11   5   5      200.95      222.79     11.74 o 
  -9   5   5       22.58       35.22      7.28 o 
  -7   5   5     3618.83     3753.47     55.11 o 
  -5   5   5        8.79       -4.51      7.29 o 
  -3   5   5      462.95      518.63     21.11 o 
  -1   5   5       39.00       17.75      7.37 o 
   1   5   5     1062.30     1178.82     33.52 o 
   3   5   5     5616.47     5703.64    138.03 o 
   5   5   5      330.06      410.52     29.85 o 
   7   5   5     2806.33     2755.07     48.55 o 
   9   5   5      734.55      699.90     19.50 o 
  11   5   5        0.32        3.50      9.57 o 
  13   5   5      247.64      233.63     16.96 o 
  15   5   5     2140.99     2243.21     42.26 o 
  17   5   5      133.65      122.37     15.78 o 
  19   5   5        6.53      -15.34     15.34 o 
  21   5   5      465.47      395.11     35.08 o 
  23   5   5      146.91      155.66     27.63 o 
  25   5   5      492.09      440.13     47.66 o 
  27   5   5      135.77      151.56     39.27 o 
  29   5   5        0.72       25.35     30.91 o 
  31   5   5       15.43       35.71     35.76 o 
 -32   6   5       61.00       40.27     25.70 o 
 -30   6   5       25.23        3.90     19.48 o 
 -28   6   5      117.71      160.69     40.01 o 
 -26   6   5      373.89      443.63     45.37 o 
 -24   6   5        0.65       -6.31     15.67 o 
 -22   6   5     2498.27     2574.01     77.77 o 
 -20   6   5        0.77       12.28     13.82 o 
 -18   6   5      198.98      125.66     20.38 o 
 -16   6   5     1041.07     1101.92     37.09 o 
 -14   6   5       28.56       47.07     11.56 o 
 -12   6   5      670.69      678.57     24.31 o 
 -10   6   5      102.70      128.58     10.66 o 
  -8   6   5      252.62      238.80     13.27 o 
  -6   6   5      734.03      791.94     22.15 o 
  -4   6   5      295.21      307.21     16.22 o 
  -2   6   5      289.67      253.90     15.00 o 
   0   6   5        0.31       -3.97      8.85 o 
   2   6   5    12413.84    12711.04    180.64 o 
   4   6   5      272.35      266.98     22.08 o 
   6   6   5      130.67      129.51     18.39 o 
   8   6   5     1772.91     1927.00     59.50 o 
  10   6   5       26.67       19.35     10.30 o 
  12   6   5      863.97      879.38     39.76 o 
  14   6   5     3404.54     3541.89     87.46 o 
  16   6   5      673.48      658.58     38.93 o 
  18   6   5       11.15       10.42     19.93 o 
  20   6   5        2.07       32.66     22.32 o 
  22   6   5       11.92      -25.24     25.24 o 
  24   6   5      706.57      729.12     58.19 o 
  26   6   5       73.99       93.36     34.05 o 
  28   6   5        8.16      -28.74     28.74 o 
  30   6   5      271.05      375.56     54.90 o 
 -31   7   5      149.82      108.05     28.73 o 
 -29   7   5       99.69       71.20     23.11 o 
 -27   7   5      230.88      248.48     25.48 o 
 -25   7   5       48.46       25.27     17.85 o 
 -23   7   5       27.11       15.95     16.61 o 
 -21   7   5        4.88        5.72     15.39 o 
 -19   7   5      173.98      217.54     21.50 o 
 -17   7   5     1453.66     1602.69     49.08 o 
 -15   7   5      410.27      407.79     23.37 o 
 -13   7   5       87.38       57.09     12.87 o 
 -11   7   5       16.95       27.20     10.93 o 
  -9   7   5      147.77      104.31     14.86 o 
  -7   7   5      847.70      866.44     30.48 o 
  -5   7   5      469.28      424.67     22.55 o 
  -3   7   5     2858.78     2825.05     89.39 o 
  -1   7   5      155.53      111.39     17.69 o 
   1   7   5     7838.49     7896.38    142.04 o 
   3   7   5     1027.15      976.84     39.85 o 
   5   7   5     2305.94     2314.72     95.06 o 
   7   7   5       93.35       68.85     17.75 o 
   9   7   5     1092.02     1096.24     88.66 o 
  11   7   5        0.12      -14.15     14.15 o 
  13   7   5     1172.55     1174.03     48.61 o 
  15   7   5     1407.90     1319.02     67.73 o 
  17   7   5      618.56      567.90     39.30 o 
  19   7   5       29.67       19.93     30.29 o 
  21   7   5       61.27      101.63     30.17 o 
  23   7   5       51.08       57.98     30.08 o 
  25   7   5        5.39       15.02     30.06 o 
  27   7   5        0.84        5.39     32.86 o 
  29   7   5        2.44        8.16     41.99 o 
 -28   8   5       23.73       20.25     18.63 o 
 -26   8   5      130.20      217.55     25.88 o 
 -24   8   5       99.07      104.42     20.98 o 
 -22   8   5      120.20      101.53     20.04 o 
 -20   8   5      121.21      105.41     25.19 o 
 -18   8   5      487.66      481.48     37.18 o 
 -16   8   5        0.47      -12.98     13.25 o 
 -14   8   5      132.79      113.19     18.08 o 
 -12   8   5       58.84       52.02     15.38 o 
 -10   8   5      234.21      184.94     27.11 o 
  -8   8   5        1.00       -0.28     12.00 o 
  -6   8   5      285.77      279.37     26.73 o 
  -4   8   5      347.25      358.01     29.61 o 
  -2   8   5      696.49      638.57     45.12 o 
   0   8   5      239.60      257.20     28.20 o 
   2   8   5     4751.81     4839.47    143.74 o 
   4   8   5       14.12       57.29     18.62 o 
   6   8   5      199.65      205.96     23.76 o 
   8   8   5       23.27       14.74     16.54 o 
  10   8   5        3.57       -5.48     15.66 o 
  12   8   5       27.10        8.68     18.13 o 
  14   8   5      120.96       64.09     54.60 o 
  16   8   5      305.63      288.99     95.92 o 
  18   8   5      128.40       65.14     29.62 o 
  20   8   5       49.32       44.13     29.30 o 
  22   8   5       24.36       28.51     29.23 o 
  24   8   5       46.17       94.64     36.70 o 
  26   8   5        0.02       33.81     58.66 o 
 -27   9   5       71.91      109.57     23.15 o 
 -25   9   5       77.77       73.67     22.47 o 
 -23   9   5       17.80       -1.08     17.82 o 
 -21   9   5       16.71       10.24     18.08 o 
 -19   9   5      132.65      114.66     21.66 o 
 -17   9   5      507.01      484.76     30.38 o 
 -15   9   5        6.03       -5.72     15.08 o 
 -13   9   5      464.77      412.44     27.99 o 
 -11   9   5      257.63      272.87     24.15 o 
  -9   9   5      585.18      660.72     31.70 o 
  -7   9   5      110.54      101.53     18.19 o 
  -5   9   5        9.19       20.24     15.64 o 
  -3   9   5      505.80      451.09     30.97 o 
  -1   9   5     2229.69     2401.61     67.87 o 
   1   9   5      289.13      312.56     31.63 o 
   3   9   5     5042.41     5124.50    130.55 o 
   5   9   5       15.98       29.34     18.26 o 
   7   9   5      579.50      585.69     37.19 o 
   9   9   5      711.48      664.79     47.91 o 
  11   9   5       58.87       49.44     25.64 o 
  13   9   5       42.43       68.84     26.37 o 
  15   9   5       79.17       43.23     26.26 o 
  17   9   5        5.15       17.72     26.03 o 
  19   9   5        4.04       46.65     29.44 o 
  21   9   5       59.45       31.41     31.88 o 
  23   9   5       24.44       24.33     31.09 o 
 -24  10   5      131.41      107.73     25.45 o 
 -22  10   5       20.67        0.72     19.19 o 
 -20  10   5      139.94      131.05     26.68 o 
 -18  10   5      197.76      159.02     24.09 o 
 -16  10   5       80.43       80.45     27.92 o 
 -14  10   5      103.68       45.46     18.08 o 
 -12  10   5     1033.43      951.94     40.35 o 
 -10  10   5        0.51        1.85     15.97 o 
  -8  10   5      255.28      203.52     29.19 o 
  -6  10   5      305.87      320.26     26.77 o 
  -4  10   5      337.13      383.47     31.96 o 
  -2  10   5      165.64      114.39     23.65 o 
   0  10   5      321.01      324.22     34.68 o 
   2  10   5       80.52       66.42     24.78 o 
   4  10   5      187.28      189.13     31.52 o 
   6  10   5       12.78       43.36     24.93 o 
   8  10   5      514.18      559.49     46.72 o 
  10  10   5       75.48       42.94     25.73 o 
  12  10   5      134.26      189.44     34.81 o 
  14  10   5       93.33       49.76     28.46 o 
  16  10   5       34.06       53.35     28.78 o 
  18  10   5       27.68       64.85     43.46 o 
  20  10   5        0.09       18.08     29.71 o 
 -19  11   5        1.06       -2.83     22.07 o 
 -17  11   5      285.97      328.02     34.71 o 
 -15  11   5      253.91      319.58     37.40 o 
 -13  11   5       96.13       85.48     23.15 o 
 -11  11   5       33.03       35.54     21.16 o 
  -9  11   5       37.07       60.00     22.47 o 
  -7  11   5       93.81       77.83     22.41 o 
  -5  11   5      238.24      252.70     30.31 o 
  -3  11   5      173.74      215.99     38.28 o 
  -1  11   5       14.45      -16.65     21.48 o 
   1  11   5       29.14      -18.60     21.32 o 
   3  11   5       95.71       58.62     26.36 o 
   5  11   5      106.34       80.86     31.30 o 
   7  11   5        3.52       -6.74     44.36 o 
   9  11   5      200.02      141.58     33.76 o 
  11  11   5       43.28       80.98     30.07 o 
  13  11   5        0.26       26.77     27.41 o 
  15  11   5        0.71      -22.71     25.33 o 
  17  11   5        0.78       -1.03     27.53 o 
 -14  12   5      188.93      225.89     37.41 o 
 -12  12   5        2.97      -16.53     32.03 o 
 -10  12   5        0.62        3.70     21.47 o 
  -8  12   5        0.44        7.24     25.06 o 
  -6  12   5       88.43       78.20     32.31 o 
  -4  12   5       49.91       30.56     33.79 o 
  -2  12   5        4.51      -22.27     22.27 o 
   0  12   5       13.08      -15.99     23.87 o 
   2  12   5        0.61       23.72     26.39 o 
   4  12   5        3.57       17.75     26.02 o 
   6  12   5        0.24      -24.54     24.54 o 
   8  12   5        4.71       30.52     26.19 o 
  10  12   5        0.05       48.20     30.62 o 
 -36   0   6       32.71       14.64     45.03 o 
 -34   0   6      898.27     1008.89     70.22 o 
 -32   0   6        3.59       27.11     30.15 o 
 -30   0   6       52.54       52.13     27.93 o 
 -28   0   6      129.34      105.95     29.70 o 
 -26   0   6       30.99       20.15     22.77 o 
 -24   0   6     1162.95     1241.75     36.98 o 
 -22   0   6     2281.55     2346.09     48.15 o 
 -20   0   6     1930.07     2144.90     88.76 o 
 -18   0   6     4009.47     4130.38     76.08 o 
 -16   0   6        4.12        5.96      7.50 o 
 -14   0   6     7349.14     7058.78     94.43 o 
 -12   0   6    10712.36    10851.14    133.31 o 
 -10   0   6      597.41      661.66     20.20 o 
  -8   0   6        5.11        9.34      5.61 o 
  -6   0   6    42381.33    44430.24    438.69 o 
  -4   0   6     8595.20     9046.29    100.74 o 
  -2   0   6       24.86       45.99      9.71 o 
   0   0   6     1248.62     1013.50     20.83 o 
   2   0   6     4607.73     4058.65     51.75 o 
   4   0   6     3302.62     3060.46     45.39 o 
   6   0   6     2900.69     2942.15     50.86 o 
   8   0   6    12758.70    12461.70    164.47 o 
  10   0   6     1381.44     1364.78     39.41 o 
  12   0   6      204.41      195.74     17.90 o 
  14   0   6       76.43       73.32     14.73 o 
  16   0   6     1450.20     1392.41     46.59 o 
  18   0   6      607.59      593.21     29.38 o 
  20   0   6      322.67      352.84     24.45 o 
  22   0   6      785.43      838.99     52.95 o 
  24   0   6     1835.39     1755.68     77.60 o 
  26   0   6     2685.37     2889.77    105.80 o 
  28   0   6      204.11      246.58     44.36 o 
  30   0   6       77.64       58.85     59.90 o 
  32   0   6        0.01      -37.94     37.94 o 
  34   0   6      192.54      158.65     57.98 o 
 -37   1   6       30.12       56.61     28.61 o 
 -35   1   6       34.73       30.47     25.99 o 
 -33   1   6       90.82       85.42     26.54 o 
 -31   1   6       58.29       64.99     25.86 o 
 -29   1   6        0.01       -3.50     16.21 o 
 -27   1   6       32.89       29.89     14.71 o 
 -25   1   6      131.95      131.11     15.44 o 
 -23   1   6      534.08      509.05     18.51 o 
 -21   1   6        5.08        2.26      7.56 o 
 -19   1   6        1.78        5.52      6.23 o 
 -17   1   6        6.86        5.48      5.72 o 
 -15   1   6      196.97      189.15      9.77 o 
 -13   1   6        6.34       13.13      4.86 o 
 -11   1   6     1821.34     1803.09     24.87 o 
  -9   1   6        0.85       -3.26      3.71 o 
  -7   1   6     2332.96     2471.10     24.45 o 
  -5   1   6    11206.98    10809.18     83.59 o 
  -3   1   6      632.57      771.49     14.10 o 
  -1   1   6    15597.10    15141.50    112.25 o 
   1   1   6     8862.91     8969.23     73.52 o 
   3   1   6     2738.10     2983.22     36.90 o 
   5   1   6     2147.57     1986.27     25.21 o 
   7   1   6     1852.42     1873.77     24.35 o 
   9   1   6       13.37       32.04      5.95 o 
  11   1   6      520.74      465.07     15.35 o 
  13   1   6      410.48      388.70     13.70 o 
  15   1   6      411.91      403.62     17.30 o 
  17   1   6       34.99       30.55      9.80 o 
  19   1   6      892.07      908.78     36.92 o 
  21   1   6      477.52      433.56     24.41 o 
  23   1   6      563.74      500.77     27.06 o 
  25   1   6      517.30      615.65     48.39 o 
  27   1   6       37.45       56.28     21.93 o 
  29   1   6       43.13       30.27     21.42 o 
  31   1   6       33.77        5.20     21.15 o 
  33   1   6        8.26        0.45     22.82 o 
 -36   2   6       26.97       19.12     27.64 o 
 -34   2   6      289.81      256.04     36.46 o 
 -32   2   6      330.30      370.35     37.10 o 
 -30   2   6      206.26      178.77     28.85 o 
 -28   2   6      191.91      114.36     37.93 o 
 -26   2   6        7.64        2.73     15.89 o 
 -24   2   6     4110.60     4062.82     70.60 o 
 -22   2   6      536.78      540.78     20.34 o 
 -20   2   6        0.78       10.92      6.99 o 
 -18   2   6      890.02      880.43     17.06 o 
 -16   2   6     3950.21     3987.56     40.51 o 
 -14   2   6     5115.76     5102.00     47.41 o 
 -12   2   6      650.21      673.36     13.41 o 
 -10   2   6      683.66      717.03     13.71 o 
  -8   2   6      675.25      679.21     13.25 o 
  -6   2   6     1907.29     2060.02     26.58 o 
  -4   2   6     4272.97     4288.16     44.38 o 
  -2   2   6     7998.04     7773.28     65.61 o 
   0   2   6     3258.67     3318.38     34.87 o 
   2   2   6     3404.30     3242.03     36.62 o 
   4   2   6     1306.21     1229.10     24.93 o 
   6   2   6      202.39      207.38      9.89 o 
   8   2   6     3151.55     3148.02     42.66 o 
  10   2   6      189.78      207.04     10.22 o 
  12   2   6       91.16       83.21      7.60 o 
  14   2   6      515.10      557.04     16.59 o 
  16   2   6      656.34      700.45     19.03 o 
  18   2   6      556.03      522.56     16.98 o 
  20   2   6     7252.77     7241.22     94.78 o 
  22   2   6      580.25      514.70     27.48 o 
  24   2   6      495.77      511.08     53.43 o 
  26   2   6      284.88      330.35     30.48 o 
  28   2   6      156.44      132.45     30.13 o 
  30   2   6       23.79       37.61     21.75 o 
  32   2   6       68.21       87.63     29.88 o 
  34   2   6       89.28       65.30     54.27 o 
 -35   3   6       81.62       31.64     27.66 o 
 -33   3   6      220.62      256.85     35.02 o 
 -31   3   6      100.83      144.09     28.86 o 
 -29   3   6       38.31       28.19     18.99 o 
 -27   3   6      313.21      357.31     36.66 o 
 -25   3   6     1201.06     1193.06     43.48 o 
 -23   3   6     1374.16     1289.07     33.01 o 
 -21   3   6       46.73       28.51     13.14 o 
 -19   3   6       28.54       26.92      8.39 o 
 -17   3   6      104.78       95.57      9.92 o 
 -15   3   6      906.61     1028.08     20.97 o 
 -13   3   6      133.22      152.42     13.76 o 
 -11   3   6      174.34      165.66      8.45 o 
  -9   3   6     2788.99     2580.92     37.11 o 
  -7   3   6      960.14      885.89     23.28 o 
  -5   3   6     3847.20     3757.42     54.54 o 
  -3   3   6      872.99      965.17     19.23 o 
  -1   3   6      564.80      584.04     13.72 o 
   1   3   6     1731.11     1620.78     26.41 o 
   3   3   6      313.22      407.10     15.73 o 
   5   3   6    15200.13    15575.29    167.63 o 
   7   3   6      139.50      122.47      9.20 o 
   9   3   6      625.01      621.14     16.41 o 
  11   3   6     2996.80     3340.26     43.04 o 
  13   3   6     1368.81     1420.62     27.80 o 
  15   3   6      473.93      440.86     21.27 o 
  17   3   6       87.92       91.71     10.63 o 
  19   3   6      244.42      212.58     15.89 o 
  21   3   6     4943.81     5174.94     86.73 o 
  23   3   6       18.90       32.11     18.82 o 
  25   3   6      229.07      218.00     28.08 o 
  27   3   6      270.62      241.47     34.15 o 
  29   3   6       23.49       35.44     25.02 o 
  31   3   6       18.64       -9.65     30.72 o 
  33   3   6       10.66      -29.30     29.30 o 
 -34   4   6        0.61        3.68     23.34 o 
 -32   4   6       63.20       90.23     27.60 o 
 -30   4   6      243.23      233.86     28.15 o 
 -28   4   6      575.92      526.09     34.71 o 
 -26   4   6     1139.78     1208.72     66.92 o 
 -24   4   6     2434.19     2538.43     56.44 o 
 -22   4   6       23.33       38.44     12.73 o 
 -20   4   6      107.59      110.32     13.48 o 
 -18   4   6        9.31       11.24      9.08 o 
 -16   4   6      113.93      114.85     22.56 o 
 -14   4   6      160.56      137.80     10.69 o 
 -12   4   6     2753.23     2903.46     43.39 o 
 -10   4   6     5695.76     5592.80     79.19 o 
  -8   4   6     3311.91     3284.89     62.70 o 
  -6   4   6      582.26      547.03     19.95 o 
  -4   4   6     1593.64     1745.83     34.63 o 
  -2   4   6     1321.18     1448.75     23.01 o 
   0   4   6      434.39      459.26     13.97 o 
   2   4   6     1073.06     1056.82     21.75 o 
   4   4   6      798.53      887.66     38.40 o 
   6   4   6    13831.26    13987.29    169.96 o 
   8   4   6      125.03      183.24     12.70 o 
  10   4   6        0.24        2.99      7.88 o 
  12   4   6      202.98      235.15     14.49 o 
  14   4   6      775.12      737.02     30.43 o 
  16   4   6      844.31      864.03     29.97 o 
  18   4   6      173.52      136.47     17.16 o 
  20   4   6       12.94        2.37     13.81 o 
  22   4   6     1026.90     1066.36     93.29 o 
  24   4   6      135.77      136.89     26.76 o 
  26   4   6      129.70      116.89     28.72 o 
  28   4   6        3.08      -17.62     21.21 o 
  30   4   6       21.64       90.71     36.67 o 
  32   4   6        0.16      -20.72     33.99 o 
 -33   5   6       77.55       56.50     27.50 o 
 -31   5   6       52.47       40.89     21.64 o 
 -29   5   6       98.18      101.10     25.97 o 
 -27   5   6     1182.13     1288.97     54.74 o 
 -25   5   6      442.07      467.69     53.18 o 
 -23   5   6     2074.47     2208.49     52.91 o 
 -21   5   6       48.07       51.40     14.80 o 
 -19   5   6       60.73       61.40     13.71 o 
 -17   5   6      996.96     1151.31     33.01 o 
 -15   5   6      129.58      164.62     14.58 o 
 -13   5   6     5794.18     5965.68     77.12 o 
 -11   5   6       90.86       79.97      8.48 o 
  -9   5   6      706.72      714.67     16.96 o 
  -7   5   6     2300.06     2294.19     53.18 o 
  -5   5   6      180.19      185.66      9.24 o 
  -3   5   6      772.52      665.12     17.52 o 
  -1   5   6     1077.08     1056.35     28.70 o 
   1   5   6     1485.25     1412.42     35.79 o 
   3   5   6      111.88      139.43     10.98 o 
   5   5   6     2732.89     2767.54     56.98 o 
   7   5   6     1504.98     1426.36     39.67 o 
   9   5   6        9.21       12.89     11.44 o 
  11   5   6      228.48      186.24     18.60 o 
  13   5   6      773.44      787.86     32.44 o 
  15   5   6     1200.06     1147.16     39.71 o 
  17   5   6     2997.83     3013.50     68.24 o 
  19   5   6      242.49      220.62     23.27 o 
  21   5   6        0.14       -6.59     19.25 o 
  23   5   6      185.70      246.06     40.57 o 
  25   5   6      108.11      119.26     28.68 o 
  27   5   6        0.85      -25.26     25.26 o 
  29   5   6       83.73      124.67     40.12 o 
  31   5   6       15.49       27.03     36.29 o 
 -32   6   6      125.53      128.12     26.60 o 
 -30   6   6       84.42       49.23     22.32 o 
 -28   6   6        0.33       22.64     23.69 o 
 -26   6   6       49.00       14.65     20.30 o 
 -24   6   6      226.12      206.32     23.93 o 
 -22   6   6       30.78       34.14     18.92 o 
 -20   6   6      609.42      554.98     29.26 o 
 -18   6   6      182.64      191.76     17.79 o 
 -16   6   6       54.70       38.47     12.25 o 
 -14   6   6     3233.29     3062.90     57.29 o 
 -12   6   6        0.23       -8.34      8.34 o 
 -10   6   6      218.50      231.91     13.64 o 
  -8   6   6      104.18      115.39      9.41 o 
  -6   6   6       88.85       80.26      8.60 o 
  -4   6   6     1024.25      946.03     24.44 o 
  -2   6   6      875.03      957.18     27.12 o 
   0   6   6      109.86      119.55     12.51 o 
   2   6   6     2360.01     2376.48     59.61 o 
   4   6   6       15.40        9.75     13.23 o 
   6   6   6      944.98      968.19     65.24 o 
   8   6   6      776.71      798.38     37.01 o 
  10   6   6        2.77        4.92     14.75 o 
  12   6   6       82.88      114.35     20.50 o 
  14   6   6       46.58       61.37     20.18 o 
  16   6   6     4888.78     4897.33    112.50 o 
  18   6   6      946.97      934.03     56.85 o 
  20   6   6       93.99      101.86     29.10 o 
  22   6   6       23.15        9.99     21.12 o 
  24   6   6       66.31       81.95     33.40 o 
  26   6   6        1.50       -1.65     28.76 o 
  28   6   6        0.06       24.52     33.98 o 
  30   6   6        0.88        8.27     34.98 o 
 -31   7   6       28.93      -19.22     19.22 o 
 -29   7   6        1.13      -10.04     19.95 o 
 -27   7   6        0.97        0.41     20.02 o 
 -25   7   6       26.52       11.27     17.61 o 
 -23   7   6      154.16      193.23     24.94 o 
 -21   7   6       17.30       41.06     16.51 o 
 -19   7   6       12.97       13.40     13.92 o 
 -17   7   6       56.93       40.50     14.48 o 
 -15   7   6      439.96      366.78     23.23 o 
 -13   7   6      179.32      151.91     16.98 o 
 -11   7   6      105.00      116.28     14.02 o 
  -9   7   6      612.68      575.71     23.69 o 
  -7   7   6       92.81       78.48     18.53 o 
  -5   7   6      179.85      168.17     16.64 o 
  -3   7   6      688.17      627.98     58.81 o 
  -1   7   6       54.88       20.73     14.44 o 
   1   7   6      482.73      483.55     29.64 o 
   3   7   6       59.94       56.29     16.47 o 
   5   7   6      150.45      155.93     20.53 o 
   7   7   6        6.42      -13.06     13.06 o 
   9   7   6       27.88       17.70     16.58 o 
  11   7   6        4.54       -4.82     15.75 o 
  13   7   6      842.88      800.82     51.24 o 
  15   7   6      492.07      458.48     46.59 o 
  17   7   6     2452.87     2517.56     78.23 o 
  19   7   6        2.94      -18.37     18.37 o 
  21   7   6        0.23        1.41     25.56 o 
  23   7   6        7.83       29.25     31.07 o 
  25   7   6        7.85       56.27     31.47 o 
  27   7   6      183.79      263.42     48.48 o 
 -28   8   6       62.11       55.07     24.62 o 
 -26   8   6       26.67       62.85     20.73 o 
 -24   8   6        3.04       10.67     17.79 o 
 -22   8   6        4.26       22.45     17.21 o 
 -20   8   6       35.43       20.44     17.21 o 
 -18   8   6      112.10      105.46     18.98 o 
 -16   8   6       37.41       31.32     15.51 o 
 -14   8   6     1549.36     1529.31     45.57 o 
 -12   8   6     1386.44     1333.47     41.76 o 
 -10   8   6        3.81       -3.94     12.19 o 
  -8   8   6      874.62      916.37     33.96 o 
  -6   8   6       90.88       68.15     19.86 o 
  -4   8   6      342.31      339.02     28.83 o 
  -2   8   6     1496.13     1388.19     46.83 o 
   0   8   6      358.19      300.87     31.68 o 
   2   8   6      140.57      197.33     28.64 o 
   4   8   6      173.03      180.09     23.11 o 
   6   8   6       15.55       20.51     17.36 o 
   8   8   6      166.36      154.03     23.31 o 
  10   8   6       30.24       -5.95     17.02 o 
  12   8   6       11.27        5.40     16.94 o 
  14   8   6      383.92      388.66     35.40 o 
  16   8   6     1045.55     1001.78     61.33 o 
  18   8   6      302.49      277.22     49.31 o 
  20   8   6       55.11        0.53     24.84 o 
  22   8   6       82.75       65.88     34.31 o 
  24   8   6        9.30      -25.47     28.50 o 
  26   8   6        0.13      -30.26     30.26 o 
 -25   9   6      122.32       87.99     23.24 o 
 -23   9   6      366.81      378.31     36.57 o 
 -21   9   6      331.75      361.46     35.33 o 
 -19   9   6       14.75       12.95     16.35 o 
 -17   9   6        2.18      -10.49     14.87 o 
 -15   9   6      133.27       91.14     18.17 o 
 -13   9   6       53.55       50.96     17.39 o 
 -11   9   6      657.77      694.53     33.09 o 
  -9   9   6      116.50      119.43     19.39 o 
  -7   9   6      431.58      391.52     26.47 o 
  -5   9   6      991.32     1019.02     38.72 o 
  -3   9   6       30.71       15.00     22.79 o 
  -1   9   6       81.18       93.13     20.84 o 
   1   9   6      668.73      542.63     34.71 o 
   3   9   6       66.43       79.45     20.47 o 
   5   9   6      916.52      925.35     44.83 o 
   7   9   6      354.36      365.92     32.08 o 
   9   9   6        1.54       -0.66     19.23 o 
  11   9   6       13.98       21.91     55.50 o 
  13   9   6      110.36      126.80     29.93 o 
  15   9   6      184.66      237.07     63.27 o 
  17   9   6        0.38       63.15     29.61 o 
  19   9   6      143.36       82.80     34.45 o 
  21   9   6        7.69       12.23     29.08 o 
  23   9   6       96.66       45.56    116.64 o 
 -22  10   6        0.00       11.62     19.61 o 
 -20  10   6      180.14      212.82     39.46 o 
 -18  10   6      311.66      296.61     28.18 o 
 -16  10   6       56.20       50.62     26.03 o 
 -14  10   6       83.34      109.84     20.55 o 
 -12  10   6      209.76      187.51     22.75 o 
 -10  10   6      764.70      845.78     41.35 o 
  -8  10   6       30.87       44.08     17.25 o 
  -6  10   6      552.47      573.65     35.56 o 
  -4  10   6        4.83       19.44     18.97 o 
  -2  10   6       19.09       22.39     18.21 o 
   0  10   6      188.82      182.04     26.71 o 
   2  10   6      132.41      121.60     28.93 o 
   4  10   6      529.44      394.71     39.32 o 
   6  10   6      284.87      324.15     46.95 o 
   8  10   6      179.18      136.41     32.02 o 
  10  10   6       65.51       45.64     43.57 o 
  12  10   6       22.77       31.40     26.73 o 
  14  10   6      118.18       53.56     58.54 o 
  16  10   6       13.11        7.29     26.94 o 
  18  10   6       36.40       41.61     40.87 o 
  20  10   6       30.81       47.58     33.75 o 
 -17  11   6        0.07       -4.77     23.29 o 
 -15  11   6       26.97       36.70     22.01 o 
 -13  11   6        6.87       14.36     20.37 o 
 -11  11   6       56.38       76.68     22.48 o 
  -9  11   6       15.60        8.27     19.76 o 
  -7  11   6        0.38       -3.06     18.51 o 
  -5  11   6       59.55       -3.48     19.55 o 
  -3  11   6       64.07       57.57     25.97 o 
  -1  11   6       32.98       27.42     23.76 o 
   1  11   6        3.58        9.26     30.62 o 
   3  11   6      188.51      140.14     30.99 o 
   5  11   6       79.17       88.80     28.99 o 
   7  11   6       29.44       59.60     30.51 o 
   9  11   6       43.73       55.59     29.55 o 
  11  11   6        2.82       14.42     44.36 o 
  13  11   6        0.98       -8.52     27.59 o 
  15  11   6       10.10        9.37     40.98 o 
 -12  12   6        6.66       14.70     27.13 o 
 -10  12   6       67.40       54.79     25.05 o 
  -8  12   6       18.76       29.43     21.75 o 
  -6  12   6      127.63      173.76     34.06 o 
  -4  12   6        2.10       -1.89     20.00 o 
  -2  12   6        0.05      -24.07     24.07 o 
   0  12   6       80.54      142.54     33.59 o 
   2  12   6       74.29       78.43     30.48 o 
   4  12   6       59.46       82.50     31.36 o 
   6  12   6       10.02      -24.76     24.76 o 
   8  12   6       47.71       80.03     33.11 o 
 -35   1   7      440.41      491.45     65.52 o 
 -33   1   7       22.29       62.79     23.10 o 
 -31   1   7      679.27      795.16     46.41 o 
 -29   1   7        0.31      -11.03     16.95 o 
 -27   1   7       96.78       49.51     18.17 o 
 -25   1   7     1206.52     1229.06     30.79 o 
 -23   1   7      384.37      414.73     26.04 o 
 -21   1   7      108.11       77.74     10.21 o 
 -19   1   7     3045.60     3141.10     39.85 o 
 -17   1   7       22.30       17.04      6.84 o 
 -15   1   7      211.36      209.28      9.36 o 
 -13   1   7     4847.12     5124.40     46.34 o 
 -11   1   7     7069.02     7670.24     62.70 o 
  -9   1   7        7.17       20.34      4.89 o 
  -7   1   7      289.63      290.20     10.62 o 
  -5   1   7    27403.70    26770.01    185.51 o 
  -3   1   7    33351.99    34104.95    253.66 o 
  -1   1   7      115.70      164.96      8.41 o 
   1   1   7     7724.01     7845.96     70.49 o 
   3   1   7     2818.34     3037.06     31.94 o 
   5   1   7     6125.77     5940.63     55.93 o 
   7   1   7       27.16       35.55      5.79 o 
   9   1   7    10812.63    11546.67    104.23 o 
  11   1   7       43.15       58.06      9.11 o 
  13   1   7       17.19        8.41      8.55 o 
  15   1   7       12.37       22.24      9.71 o 
  17   1   7      990.24     1057.07     29.00 o 
  19   1   7       60.44       42.12     12.29 o 
  21   1   7      263.09      205.64     20.63 o 
  23   1   7        5.69      -15.74     15.74 o 
  25   1   7        4.80       -6.62     33.31 o 
  27   1   7      398.93      456.93     56.10 o 
  29   1   7       31.10       51.05     23.04 o 
  31   1   7       51.04       -0.66     29.66 o 
  33   1   7       66.74        8.86     29.05 o 
 -36   2   7       14.67       33.84     27.06 o 
 -34   2   7      243.50      287.36     38.75 o 
 -32   2   7      198.58      203.53     39.86 o 
 -30   2   7      393.32      416.99     32.24 o 
 -28   2   7      249.53      265.48     26.50 o 
 -26   2   7      416.33      475.67     31.47 o 
 -24   2   7      467.10      477.45     24.69 o 
 -22   2   7       15.77       20.28     11.11 o 
 -20   2   7     1045.96      978.60     22.86 o 
 -18   2   7        0.01       -6.17      6.17 o 
 -16   2   7      493.28      492.08     13.72 o 
 -14   2   7       60.73       76.58      6.63 o 
 -12   2   7     2877.85     2860.70     30.62 o 
 -10   2   7        0.78       -4.59      4.59 o 
  -8   2   7        0.03       -5.73      5.73 o 
  -6   2   7    24635.06    25116.27    200.53 o 
  -4   2   7     2944.47     2915.27     33.21 o 
  -2   2   7      147.10      175.96      8.12 o 
   0   2   7     2100.90     2164.89     28.33 o 
   2   2   7     1456.58     1291.18     22.82 o 
   4   2   7     1650.45     1617.34     26.47 o 
   6   2   7      246.99      251.45     11.00 o 
   8   2   7      291.79      393.10     13.44 o 
  10   2   7     2591.59     2645.65     36.49 o 
  12   2   7      383.04      370.83     13.19 o 
  14   2   7     1038.11     1042.56     26.47 o 
  16   2   7     1613.01     1674.46     31.58 o 
  18   2   7       10.27       27.28     11.59 o 
  20   2   7     1032.73     1025.89     57.10 o 
  22   2   7     2027.20     1936.12     49.63 o 
  24   2   7      342.31      389.13     31.61 o 
  26   2   7      579.64      559.06     43.51 o 
  28   2   7      497.19      454.97     41.90 o 
  30   2   7       13.35        6.12     25.69 o 
  32   2   7       42.23       24.94     30.09 o 
 -35   3   7       76.23      115.41     30.86 o 
 -33   3   7        5.09       28.80     24.30 o 
 -31   3   7      171.90      184.19     27.14 o 
 -29   3   7       44.55       55.68     21.83 o 
 -27   3   7      208.81      287.63     42.05 o 
 -25   3   7        1.67        4.35     17.78 o 
 -23   3   7     1509.42     1458.07     39.52 o 
 -21   3   7     1691.93     1793.96     43.37 o 
 -19   3   7      289.31      266.19     22.98 o 
 -17   3   7      117.22      141.93     10.06 o 
 -15   3   7      128.88      118.56      7.87 o 
 -13   3   7      491.61      437.81     12.99 o 
 -11   3   7        6.60       -0.87      5.12 o 
  -9   3   7     1650.55     1670.53     24.11 o 
  -7   3   7     3111.58     2890.37     43.85 o 
  -5   3   7      161.67      163.53     10.23 o 
  -3   3   7       57.69       45.69      5.92 o 
  -1   3   7     4327.09     4138.62     48.36 o 
   1   3   7     2438.88     2483.46     34.33 o 
   3   3   7      745.37      644.55     17.75 o 
   5   3   7     1367.68     1347.55     49.96 o 
   7   3   7       47.24       40.10      8.29 o 
   9   3   7      256.32      282.90     13.67 o 
  11   3   7      748.86      711.75     23.74 o 
  13   3   7        0.05       -7.02      7.54 o 
  15   3   7       38.56       43.68      8.04 o 
  17   3   7      219.70      206.54     20.70 o 
  19   3   7      110.40       67.28     16.65 o 
  21   3   7     1949.29     1880.35     76.54 o 
  23   3   7      893.51      780.38     46.41 o 
  25   3   7      207.61      168.15     31.70 o 
  27   3   7       34.72       21.44     25.70 o 
  29   3   7      107.54       93.63     53.96 o 
  31   3   7        7.96       45.43     29.48 o 
 -34   4   7       13.22      -16.80     24.85 o 
 -32   4   7      447.20      503.15     37.25 o 
 -30   4   7       35.34       70.31     22.21 o 
 -28   4   7        0.03       20.76     22.05 o 
 -26   4   7     1010.20     1027.32     49.56 o 
 -24   4   7      157.00      225.52     26.92 o 
 -22   4   7     4536.71     4577.59    101.65 o 
 -20   4   7      873.98      925.71     35.35 o 
 -18   4   7      335.29      336.58     27.88 o 
 -16   4   7       44.60       38.17     10.97 o 
 -14   4   7      114.16      105.04      9.79 o 
 -12   4   7        5.71       33.30      7.53 o 
 -10   4   7      320.67      372.22     35.92 o 
  -8   4   7     2915.61     3224.04     73.61 o 
  -6   4   7      108.29       95.81     11.86 o 
  -4   4   7        2.09        5.42      4.67 o 
  -2   4   7     1419.66     1268.25     22.41 o 
   0   4   7       49.60       44.60      8.00 o 
   2   4   7      154.92      148.02     10.12 o 
   4   4   7        8.71        7.28      7.07 o 
   6   4   7      477.74      535.01     19.68 o 
   8   4   7     1516.78     1495.26     32.47 o 
  10   4   7      600.56      620.16     21.64 o 
  12   4   7      322.30      285.81     16.31 o 
  14   4   7       44.77       38.35     10.33 o 
  16   4   7        5.72       11.61      9.82 o 
  18   4   7       62.66       46.10     17.52 o 
  20   4   7      109.30       91.75     19.85 o 
  22   4   7       76.19       59.95     25.22 o 
  24   4   7       28.91       26.23     23.31 o 
  26   4   7       64.14       60.32     25.84 o 
  28   4   7      102.58      125.41     32.00 o 
  30   4   7       44.60       62.04     36.15 o 
 -33   5   7       21.49       34.15     23.99 o 
 -31   5   7       21.81       17.95     25.73 o 
 -29   5   7       14.23       47.27     28.08 o 
 -27   5   7      995.66     1070.27     99.78 o 
 -25   5   7      256.19      173.88     26.76 o 
 -23   5   7      196.64      198.68     25.67 o 
 -21   5   7     1526.50     1449.28     44.80 o 
 -19   5   7      463.94      436.01     25.41 o 
 -17   5   7      300.86      344.39     20.00 o 
 -15   5   7       76.40       77.79     13.34 o 
 -13   5   7      837.08      919.01     22.06 o 
 -11   5   7       99.89       72.94     15.97 o 
  -9   5   7        0.04       10.89     12.21 o 
  -7   5   7     1254.62     1421.99     42.35 o 
  -5   5   7      167.33      157.95     17.78 o 
  -3   5   7        1.11       -5.44      5.44 o 
  -1   5   7      130.35      167.93     11.93 o 
   1   5   7      744.20      821.59     20.86 o 
   3   5   7     1846.83     1934.51     37.67 o 
   5   5   7      397.01      351.90     18.86 o 
   7   5   7     1349.93     1417.96     41.04 o 
   9   5   7      132.75      134.74     16.84 o 
  11   5   7      169.11      132.20     24.09 o 
  13   5   7       41.04       49.03     15.21 o 
  15   5   7      801.84      842.14     35.96 o 
  17   5   7       82.08      112.58     20.63 o 
  19   5   7        6.62      -13.81     15.68 o 
  21   5   7       25.52       -0.90     20.32 o 
  23   5   7      651.46      678.52     51.20 o 
  25   5   7       30.42       29.83     24.45 o 
  27   5   7       23.05       -2.51     30.63 o 
  29   5   7       25.03       25.95     55.96 o 
 -32   6   7        3.03        2.98     21.10 o 
 -30   6   7        4.61        8.99     24.12 o 
 -28   6   7      327.07      288.55     32.92 o 
 -26   6   7      222.54      210.64     28.67 o 
 -24   6   7        3.82      -18.50     19.01 o 
 -22   6   7      127.61      113.82     19.39 o 
 -20   6   7       97.06       47.32     16.02 o 
 -18   6   7       85.31       90.94     16.13 o 
 -16   6   7     1803.23     1763.30     48.85 o 
 -14   6   7      249.56      283.30     19.77 o 
 -12   6   7       29.72       17.95      9.68 o 
 -10   6   7       11.23       19.92      6.64 o 
  -8   6   7      155.48      158.43     14.12 o 
  -6   6   7        0.47        4.02      6.56 o 
  -4   6   7      480.98      499.71     16.95 o 
  -2   6   7      127.57      117.81     12.90 o 
   0   6   7       26.92       21.70     10.94 o 
   2   6   7     1484.66     1601.20     48.56 o 
   4   6   7      174.86      172.92     20.14 o 
   6   6   7      479.75      544.97     27.31 o 
   8   6   7       56.06       35.82     14.32 o 
  10   6   7      669.38      708.68     32.34 o 
  12   6   7     1082.62     1059.24     39.34 o 
  14   6   7     1410.13     1454.50     47.44 o 
  16   6   7     1171.64     1363.35     46.71 o 
  18   6   7      184.46      197.97     24.24 o 
  20   6   7       50.20       32.09     21.71 o 
  22   6   7      186.94      183.98     31.46 o 
  24   6   7       90.35       93.70     34.99 o 
  26   6   7        5.93        0.44     30.85 o 
  28   6   7      102.40      133.07     41.39 o 
 -29   7   7      512.90      545.64     42.32 o 
 -27   7   7       55.58       72.51     23.56 o 
 -25   7   7       30.68       -0.24     19.69 o 
 -23   7   7      364.20      390.38     29.15 o 
 -21   7   7       91.59       96.26     21.94 o 
 -19   7   7      280.96      251.62     25.03 o 
 -17   7   7     1919.16     1889.58     50.42 o 
 -15   7   7     1361.19     1348.41     41.01 o 
 -13   7   7        1.71      -11.00     11.00 o 
 -11   7   7     1054.11      949.52     47.41 o 
  -9   7   7      141.29      112.20     14.17 o 
  -7   7   7     1517.09     1564.55     41.24 o 
  -5   7   7       15.10       25.28     10.79 o 
  -3   7   7     1713.83     1833.33     46.72 o 
  -1   7   7        0.03      -12.02     12.02 o 
   1   7   7       51.96       37.41     15.20 o 
   3   7   7       69.26       58.74     17.35 o 
   5   7   7      564.47      517.52     31.43 o 
   7   7   7      115.96       89.01     26.73 o 
   9   7   7       10.81        6.81     15.12 o 
  11   7   7      130.08       71.61     26.75 o 
  13   7   7       23.26       40.09     19.34 o 
  15   7   7      590.81      606.83     51.80 o 
  17   7   7      662.40      783.56     46.26 o 
  19   7   7      506.06      513.29     41.30 o 
  21   7   7      147.83      215.50     40.67 o 
  23   7   7       94.14       42.16     44.70 o 
  25   7   7        0.52       12.50     31.03 o 
  27   7   7       30.77       17.11     45.48 o 
 -28   8   7       58.89       55.24     24.09 o 
 -26   8   7       35.74       38.12     22.59 o 
 -24   8   7        0.09       15.92     19.71 o 
 -22   8   7       21.09        9.01     16.25 o 
 -20   8   7      485.17      481.23     31.59 o 
 -18   8   7        0.09       10.56     14.88 o 
 -16   8   7      895.06      912.12     36.04 o 
 -14   8   7      273.42      294.91     23.14 o 
 -12   8   7      598.06      654.21     48.00 o 
 -10   8   7       94.09       77.12     15.87 o 
  -8   8   7      537.54      499.77     26.10 o 
  -6   8   7      527.93      505.47     26.65 o 
  -4   8   7      283.06      276.99     35.65 o 
  -2   8   7     2315.47     2266.93     64.41 o 
   0   8   7     3120.29     3074.41     76.98 o 
   2   8   7      118.58       74.15     19.38 o 
   4   8   7        0.35       -5.66     15.78 o 
   6   8   7       85.55       92.11     33.28 o 
   8   8   7      229.46      226.05     26.89 o 
  10   8   7      114.53       41.10     20.01 o 
  12   8   7        2.34       15.48     18.78 o 
  14   8   7      873.09      805.90     46.35 o 
  16   8   7      264.47      224.14     37.82 o 
  18   8   7       30.51       41.67     43.12 o 
  20   8   7       31.47       12.82     29.77 o 
  22   8   7        8.27       20.31     32.61 o 
  24   8   7       11.08       23.96     35.02 o 
 -25   9   7       36.11       31.15     22.84 o 
 -23   9   7        1.59        6.70     18.39 o 
 -21   9   7      196.56      304.04     27.50 o 
 -19   9   7       14.50       11.88     17.19 o 
 -17   9   7        1.02      -14.66     14.66 o 
 -15   9   7      290.68      310.36     29.34 o 
 -13   9   7       31.97       14.37     15.13 o 
 -11   9   7       91.29       95.64     29.38 o 
  -9   9   7      957.04     1026.21     46.25 o 
  -7   9   7       73.66       76.56     16.65 o 
  -5   9   7       36.31       20.18     14.96 o 
  -3   9   7        7.19       -3.19     14.35 o 
  -1   9   7      729.72      781.29     39.83 o 
   1   9   7     2116.11     1986.62     66.70 o 
   3   9   7      989.09     1000.57     45.92 o 
   5   9   7        2.81      -15.68     18.24 o 
   7   9   7      752.98      757.61     42.51 o 
   9   9   7      300.26      259.35     32.95 o 
  11   9   7      115.87      133.34     30.83 o 
  13   9   7        3.95       54.42     26.52 o 
  15   9   7       44.78      101.78     31.48 o 
  17   9   7      277.63      223.89     38.98 o 
  19   9   7        1.49      -15.41     24.83 o 
  21   9   7        7.38       45.43     33.48 o 
 -22  10   7      173.44      283.54     33.14 o 
 -20  10   7        4.09       -0.57     18.62 o 
 -18  10   7       54.14       30.65     19.26 o 
 -16  10   7        3.70       27.40     17.68 o 
 -14  10   7        0.67        6.02     16.65 o 
 -12  10   7       39.31       57.77     18.91 o 
 -10  10   7     1931.13     1938.35     56.32 o 
  -8  10   7      336.77      347.35     44.52 o 
  -6  10   7       28.32       14.02     16.24 o 
  -4  10   7      696.88      614.40     33.31 o 
  -2  10   7      159.39      118.25     24.10 o 
   0  10   7        9.91       49.48     18.97 o 
   2  10   7        1.11       24.99     18.86 o 
   4  10   7        0.00       -2.14     20.36 o 
   6  10   7      365.39      258.38     36.15 o 
   8  10   7        0.04       -9.04     24.43 o 
  10  10   7       47.90       45.94     27.37 o 
  12  10   7        0.10       -1.91     45.82 o 
  14  10   7        7.55      -15.54     23.94 o 
  16  10   7       86.40       61.87     39.74 o 
  18  10   7       23.62       76.47     34.51 o 
 -17  11   7       53.05       73.82     26.59 o 
 -15  11   7        7.75       22.23     20.16 o 
 -13  11   7       55.45       27.73     21.10 o 
 -11  11   7      146.77      187.63     27.53 o 
  -9  11   7      145.67      147.35     30.28 o 
  -7  11   7      288.95      287.39     30.49 o 
  -5  11   7      254.18      259.14     29.33 o 
  -3  11   7        0.00       17.50     19.85 o 
  -1  11   7      183.01      239.94     34.06 o 
   1  11   7      193.92      201.82     36.48 o 
   3  11   7       53.99       26.21     26.23 o 
   5  11   7      456.60      493.78     64.17 o 
   7  11   7        0.33       16.80     26.76 o 
   9  11   7       21.18       33.17     28.93 o 
  11  11   7       23.77       71.07     30.03 o 
  13  11   7       37.69       74.38     33.11 o 
  -8  12   7       60.47       61.01     23.79 o 
  -6  12   7       89.06      134.20     26.50 o 
  -4  12   7        6.59       32.34     22.43 o 
  -2  12   7        0.61        6.62     21.51 o 
   0  12   7       12.65       43.92     28.41 o 
   2  12   7       14.43       61.14     28.77 o 
   4  12   7       74.03       45.06     29.00 o 
 -34   0   8       59.21       40.56     33.39 o 
 -32   0   8      252.30      182.13     39.91 o 
 -30   0   8       21.17       10.38     26.79 o 
 -28   0   8       76.99       37.27     20.40 o 
 -26   0   8      810.50      803.64     35.40 o 
 -24   0   8     1501.41     1594.36     54.90 o 
 -22   0   8     5293.87     4961.25    147.72 o 
 -20   0   8     1467.75     1501.62     42.24 o 
 -18   0   8     6496.29     6340.19    103.49 o 
 -16   0   8      112.10      158.19     16.13 o 
 -14   0   8     4821.84     4717.91     73.59 o 
 -12   0   8       19.39        8.11      8.79 o 
 -10   0   8      818.03      909.82     26.68 o 
  -8   0   8       75.91      111.10     12.20 o 
  -6   0   8     5222.29     5266.19     76.58 o 
  -4   0   8     6229.56     6538.52    100.36 o 
  -2   0   8     3651.27     3408.37     55.41 o 
   0   0   8      128.86      139.60     10.87 o 
   2   0   8       15.47       13.09      7.12 o 
   4   0   8      678.26      872.97     21.60 o 
   6   0   8     2702.31     2894.31     44.21 o 
   8   0   8     1823.14     1839.28     33.16 o 
  10   0   8        0.43       21.83     12.53 o 
  12   0   8      278.88      277.14     22.42 o 
  14   0   8       83.89       68.84     15.59 o 
  16   0   8      504.72      598.12     31.64 o 
  18   0   8       74.90       62.62     17.69 o 
  20   0   8        1.36        8.69     15.40 o 
  22   0   8       42.46       62.26     22.54 o 
  24   0   8       65.55       56.07     21.77 o 
  26   0   8      407.78      462.74     50.42 o 
  28   0   8       33.70       18.69     44.81 o 
  30   0   8        3.99      -36.48     36.48 o 
  32   0   8      143.98      198.38     66.43 o 
 -35   1   8       30.23       38.64     26.89 o 
 -33   1   8       13.42       26.30     22.80 o 
 -31   1   8      440.75      445.88     34.55 o 
 -29   1   8      208.02      197.15     22.74 o 
 -27   1   8       13.66       10.86     13.64 o 
 -25   1   8      289.01      289.55     18.15 o 
 -23   1   8      392.23      386.42     20.08 o 
 -21   1   8      618.74      546.69     20.67 o 
 -19   1   8     2801.58     2789.26     42.20 o 
 -17   1   8     1064.08     1104.93     24.74 o 
 -15   1   8      761.35      825.48     22.97 o 
 -13   1   8     2442.57     2501.90     30.15 o 
 -11   1   8       93.10      112.33      7.45 o 
  -9   1   8      220.54      176.27     10.12 o 
  -7   1   8    10288.82     9916.73     77.90 o 
  -5   1   8     2909.08     2794.81     30.06 o 
  -3   1   8    21458.12    21335.81    151.67 o 
  -1   1   8      934.54      884.42     16.08 o 
   1   1   8      174.70      185.61      9.78 o 
   3   1   8       69.05       71.06      6.84 o 
   5   1   8      283.75      307.05      9.97 o 
   7   1   8      715.13      773.08     16.72 o 
   9   1   8     2157.37     2200.21     29.99 o 
  11   1   8      176.58      190.39     12.36 o 
  13   1   8     1242.54     1260.25     31.19 o 
  15   1   8      203.11      183.04     15.15 o 
  17   1   8      105.66      125.26     18.33 o 
  19   1   8      983.00      979.42     40.98 o 
  21   1   8        4.77       -2.00     12.48 o 
  23   1   8       53.61       52.17     17.16 o 
  25   1   8      188.76      235.00     33.42 o 
  27   1   8      116.75      130.09     31.67 o 
  29   1   8      108.45       87.98     30.97 o 
  31   1   8       88.91       53.14     30.47 o 
 -34   2   8       30.17       45.44     27.24 o 
 -32   2   8       33.75       50.64     22.46 o 
 -30   2   8      140.47      163.41     25.82 o 
 -28   2   8       12.56        5.88     15.76 o 
 -26   2   8      207.30      202.09     25.00 o 
 -24   2   8      377.97      333.77     21.84 o 
 -22   2   8       18.95        9.09     10.85 o 
 -20   2   8     3001.05     2752.73     47.46 o 
 -18   2   8       85.78       60.66      9.54 o 
 -16   2   8      112.78       79.09      8.72 o 
 -14   2   8      282.42      280.31     11.32 o 
 -12   2   8      101.33      111.52      7.52 o 
 -10   2   8      264.42      330.30     10.28 o 
  -8   2   8     2890.38     3183.98     34.31 o 
  -6   2   8      354.52      379.68     11.74 o 
  -4   2   8     9218.21     9385.35     80.77 o 
  -2   2   8     1765.45     1824.28     24.55 o 
   0   2   8      616.30      686.99     15.24 o 
   2   2   8     3204.68     3175.93     36.39 o 
   4   2   8      529.59      601.92     14.92 o 
   6   2   8       98.83      115.75      9.38 o 
   8   2   8      201.69      178.86     10.83 o 
  10   2   8      725.48      839.64     20.95 o 
  12   2   8     1665.50     1656.59     28.68 o 
  14   2   8       89.45       81.57      9.42 o 
  16   2   8     1337.40     1308.50     33.39 o 
  18   2   8      476.85      564.83     26.28 o 
  20   2   8     1121.73     1268.53     57.69 o 
  22   2   8     1007.55     1020.70     42.83 o 
  24   2   8      169.21      167.12     30.26 o 
  26   2   8      203.88      188.66     32.61 o 
  28   2   8       10.02       13.93     25.84 o 
  30   2   8       62.35       80.61     32.64 o 
 -33   3   8      174.41      139.48     27.23 o 
 -31   3   8      105.10       74.57     23.54 o 
 -29   3   8      576.91      713.21     44.79 o 
 -27   3   8      432.31      410.42     35.05 o 
 -25   3   8      375.62      362.71     31.47 o 
 -23   3   8     1671.66     1618.83     57.20 o 
 -21   3   8       50.87       46.39     13.77 o 
 -19   3   8     1078.51     1000.15     22.58 o 
 -17   3   8      206.91      182.38     14.63 o 
 -15   3   8      583.74      542.29     16.08 o 
 -13   3   8       91.70      120.83      8.18 o 
 -11   3   8     2269.44     2119.34     29.02 o 
  -9   3   8       10.07       -5.27      5.27 o 
  -7   3   8      682.28      657.97     18.34 o 
  -5   3   8        1.69       -4.85      5.24 o 
  -3   3   8     1639.99     1677.74     25.41 o 
  -1   3   8     1325.36     1328.55     23.93 o 
   1   3   8       27.67       54.62      7.76 o 
   3   3   8     2407.42     2371.69     37.58 o 
   5   3   8      125.00      143.89     12.49 o 
   7   3   8      269.64      242.95     15.15 o 
   9   3   8     2871.44     2950.30     49.18 o 
  11   3   8      422.70      409.40     16.29 o 
  13   3   8      573.49      602.75     19.16 o 
  15   3   8       64.29       70.37     12.16 o 
  17   3   8     1246.37     1226.39     36.67 o 
  19   3   8        0.16       -4.43     16.30 o 
  21   3   8        8.83       36.25     18.72 o 
  23   3   8      105.76      132.99     29.09 o 
  25   3   8      217.95      249.26     35.51 o 
  27   3   8       87.85       44.26     26.60 o 
  29   3   8        3.78       -2.45     24.18 o 
 -32   4   8      193.36      153.49     27.72 o 
 -30   4   8      113.52      133.27     29.96 o 
 -28   4   8      969.63      938.12     49.81 o 
 -26   4   8     2679.95     2765.52     79.73 o 
 -24   4   8      568.99      627.94     61.60 o 
 -22   4   8     1430.21     1382.88     42.87 o 
 -20   4   8      521.28      517.74     27.54 o 
 -18   4   8      488.59      478.24     19.37 o 
 -16   4   8       29.63       19.48     10.26 o 
 -14   4   8     2066.17     2085.41     39.75 o 
 -12   4   8      434.32      440.16     14.08 o 
 -10   4   8       32.19       13.41     10.10 o 
  -8   4   8      103.34      109.79     13.46 o 
  -6   4   8     1677.05     1716.10     39.07 o 
  -4   4   8     2800.15     2843.76     38.15 o 
  -2   4   8     6296.56     6393.21     70.56 o 
   0   4   8      370.87      376.65     14.90 o 
   2   4   8      394.74      456.72     16.54 o 
   4   4   8      628.31      625.72     21.83 o 
   6   4   8        1.91       19.23      9.35 o 
   8   4   8      168.41      188.10     14.46 o 
  10   4   8       26.09       26.27     10.20 o 
  12   4   8        0.00        4.68      9.29 o 
  14   4   8      918.55      846.94     35.85 o 
  16   4   8     1445.76     1374.72     55.15 o 
  18   4   8      161.03      186.43     23.45 o 
  20   4   8       14.59       23.68     24.28 o 
  22   4   8        0.95      -18.27     18.27 o 
  24   4   8      505.92      587.70     45.11 o 
  26   4   8      226.79      306.48     47.23 o 
  28   4   8       21.41       46.90     28.72 o 
  30   4   8       94.19       79.49     56.97 o 
 -31   5   8      575.04      612.48     72.02 o 
 -29   5   8      263.01      276.02     33.88 o 
 -27   5   8      450.65      423.94     37.35 o 
 -25   5   8      851.98      873.66     44.49 o 
 -23   5   8        2.62      -14.92     14.92 o 
 -21   5   8      254.12      287.83     22.99 o 
 -19   5   8      446.99      431.51     29.05 o 
 -17   5   8     1335.05     1294.55     39.33 o 
 -15   5   8      149.25      128.61     15.01 o 
 -13   5   8      706.34      656.20     27.63 o 
 -11   5   8      604.97      603.13     30.82 o 
  -9   5   8        9.22       -0.17     16.93 o 
  -7   5   8     1535.32     1632.95     38.44 o 
  -5   5   8      248.90      266.65     10.93 o 
  -3   5   8       57.36       44.19      7.61 o 
  -1   5   8     2464.16     2430.14     36.39 o 
   1   5   8      114.21      118.63     12.52 o 
   3   5   8        4.73       -7.95      8.73 o 
   5   5   8      178.38      162.13     14.33 o 
   7   5   8      864.56      883.28     28.30 o 
   9   5   8     1078.35     1047.17     29.46 o 
  11   5   8      686.35      693.60     24.99 o 
  13   5   8      798.54      825.55     30.99 o 
  15   5   8     2881.71     3013.43     63.43 o 
  17   5   8      855.60      846.20     38.54 o 
  19   5   8        4.54        4.76     21.09 o 
  21   5   8       68.46       45.38     24.77 o 
  23   5   8        4.07       -3.60     21.21 o 
  25   5   8        9.12        6.08     24.16 o 
  27   5   8        0.12      -18.05     34.56 o 
 -30   6   8       24.36       37.64     24.19 o 
 -28   6   8      147.43       73.28     25.31 o 
 -26   6   8        7.39      -18.80     18.80 o 
 -24   6   8       35.87       -0.83     18.43 o 
 -22   6   8      779.47      744.39     54.09 o 
 -20   6   8     1369.43     1399.32     49.22 o 
 -18   6   8      215.21      257.16     21.48 o 
 -16   6   8      509.12      418.14     24.21 o 
 -14   6   8     1952.16     1908.40     45.90 o 
 -12   6   8     2187.15     2045.97     67.12 o 
 -10   6   8       36.48       30.55     19.75 o 
  -8   6   8      975.85      963.12     38.86 o 
  -6   6   8       56.77       57.48      9.89 o 
  -4   6   8       25.71       29.11     10.13 o 
  -2   6   8      591.57      503.08     22.07 o 
   0   6   8       12.34       10.71     10.74 o 
   2   6   8      145.21      143.84     15.13 o 
   4   6   8      117.47       93.15     14.45 o 
   6   6   8      138.41      123.96     15.60 o 
   8   6   8      241.74      227.01     19.09 o 
  10   6   8      104.15       89.31     15.42 o 
  12   6   8      333.91      401.82     36.79 o 
  14   6   8      543.78      498.85     31.13 o 
  16   6   8        8.95      -11.69     17.00 o 
  18   6   8      223.19      166.52     23.97 o 
  20   6   8       34.71       35.83     23.85 o 
  22   6   8       86.84       51.15     25.60 o 
  24   6   8       66.72       70.25     35.03 o 
  26   6   8        1.20      -29.32     29.32 o 
 -29   7   8       27.68        0.06     23.92 o 
 -27   7   8      146.67      168.43     28.21 o 
 -25   7   8      106.85      101.11     28.34 o 
 -23   7   8       71.39       50.74     20.35 o 
 -21   7   8       48.59       57.37     18.41 o 
 -19   7   8        0.50        0.03     13.40 o 
 -17   7   8      284.99      244.81     20.60 o 
 -15   7   8       10.32       22.75     12.32 o 
 -13   7   8       20.35       17.08     12.03 o 
 -11   7   8      579.30      543.13     31.40 o 
  -9   7   8     1162.85     1168.37     34.40 o 
  -7   7   8       56.26       43.50     13.36 o 
  -5   7   8      309.44      291.18     19.78 o 
  -3   7   8     1527.22     1572.32     43.35 o 
  -1   7   8       60.24       40.85     14.22 o 
   1   7   8      837.83      843.83     38.03 o 
   3   7   8      795.26      864.86     34.35 o 
   5   7   8     1563.03     1466.78     67.29 o 
   7   7   8      777.21      765.67     39.52 o 
   9   7   8       64.56       35.50     18.26 o 
  11   7   8      156.69      154.66     25.47 o 
  13   7   8      311.46      291.60     30.47 o 
  15   7   8       55.38       78.26     23.32 o 
  17   7   8      920.60      975.56     51.64 o 
  19   7   8       40.25       10.65     22.07 o 
  21   7   8       21.94      -14.74     28.76 o 
  23   7   8       23.92       25.54     31.65 o 
  25   7   8        2.69      -30.49     30.49 o 
 -26   8   8       24.75       44.51     22.00 o 
 -24   8   8       42.47       25.01     19.89 o 
 -22   8   8        0.01       11.58     17.95 o 
 -20   8   8       21.80        2.94     19.14 o 
 -18   8   8       62.15       58.16     17.50 o 
 -16   8   8       12.57       28.42     14.95 o 
 -14   8   8      973.14      986.47     47.19 o 
 -12   8   8      486.81      513.89     40.85 o 
 -10   8   8      486.80      487.90     25.85 o 
  -8   8   8      156.53      144.43     27.63 o 
  -6   8   8      790.26      734.79     38.48 o 
  -4   8   8     1871.36     1878.48     50.26 o 
  -2   8   8     1770.32     1701.71     59.45 o 
   0   8   8      942.43     1004.15     65.36 o 
   2   8   8      238.67      227.49     34.88 o 
   4   8   8      817.81      770.10     39.70 o 
   6   8   8        4.44       -5.80     17.48 o 
   8   8   8       89.73       67.95     22.73 o 
  10   8   8       87.97      118.59     25.01 o 
  12   8   8       18.59       13.08     19.71 o 
  14   8   8     1023.31      940.24     49.81 o 
  16   8   8        0.47       41.23     22.56 o 
  18   8   8       13.05       -4.75     25.90 o 
  20   8   8       12.09      -24.06     24.06 o 
  22   8   8       66.65       99.61     35.63 o 
 -23   9   8      364.24      455.69     36.36 o 
 -21   9   8       57.90       47.71     20.93 o 
 -19   9   8       30.45       26.93     16.58 o 
 -17   9   8        3.52       10.99     15.83 o 
 -15   9   8       41.27       15.68     22.43 o 
 -13   9   8      956.61     1029.63     74.78 o 
 -11   9   8      907.24      957.20     91.78 o 
  -9   9   8       27.77       20.05     15.40 o 
  -7   9   8      529.42      553.03     45.83 o 
  -5   9   8      124.83      115.35     24.28 o 
  -3   9   8       92.98       58.33     17.42 o 
  -1   9   8      147.69      172.64     24.01 o 
   1   9   8       92.67       98.78     21.66 o 
   3   9   8      358.45      370.33     31.53 o 
   5   9   8      588.03      569.56     37.30 o 
   7   9   8       13.24       -4.75     19.14 o 
   9   9   8      169.37      194.56     28.26 o 
  11   9   8       17.71       17.19     21.38 o 
  13   9   8       50.52      118.33     34.68 o 
  15   9   8      109.91      176.01     36.45 o 
  17   9   8       55.32      149.91     38.33 o 
  19   9   8       50.22      102.52     56.29 o 
 -20  10   8       90.19      117.57     23.34 o 
 -18  10   8       32.35       44.85     19.37 o 
 -16  10   8      330.05      380.33     28.73 o 
 -14  10   8      144.95      144.10     22.16 o 
 -12  10   8       38.99       11.85     17.57 o 
 -10  10   8     1059.27     1136.37     42.73 o 
  -8  10   8      394.74      424.99     38.16 o 
  -6  10   8      193.14      181.00     22.52 o 
  -4  10   8       28.75        7.82     16.36 o 
  -2  10   8      163.61      135.04     21.25 o 
   0  10   8      150.14      157.06     26.67 o 
   2  10   8      151.33      186.29     29.54 o 
   4  10   8       63.41       56.78     22.33 o 
   6  10   8        0.28       -9.57     27.25 o 
   8  10   8      198.67      230.98     68.34 o 
  10  10   8      374.51      355.44     43.49 o 
  12  10   8        0.58       51.31     27.64 o 
  14  10   8      128.36      129.63     43.91 o 
  16  10   8       33.18       47.54     30.29 o 
 -13  11   8        1.72       16.01     18.62 o 
 -11  11   8      440.92      445.78     42.07 o 
  -9  11   8      378.98      422.56     31.28 o 
  -7  11   8      276.96      304.78     32.61 o 
  -5  11   8      160.09      191.94     28.64 o 
  -3  11   8        7.81       23.06     20.79 o 
  -1  11   8        2.42        0.43     20.16 o 
   1  11   8       29.59       78.18     26.98 o 
   3  11   8      128.53      124.87     31.23 o 
   5  11   8       82.33       82.71     30.22 o 
   7  11   8       17.24        2.00     28.17 o 
   9  11   8        8.80       25.39     26.63 o 
 -33   1   9      488.57      580.83     41.06 o 
 -31   1   9        0.46       -4.80     17.97 o 
 -29   1   9        4.19       -3.79     16.01 o 
 -27   1   9       20.47       10.73     13.86 o 
 -25   1   9     1947.77     2044.13     42.28 o 
 -23   1   9      399.60      371.70     21.49 o 
 -21   1   9     1549.35     1537.71     31.83 o 
 -19   1   9      559.18      535.76     19.37 o 
 -17   1   9       50.54       58.22     10.26 o 
 -15   1   9     1398.41     1347.49     27.89 o 
 -13   1   9      132.92      142.03     11.32 o 
 -11   1   9      468.24      382.05     14.06 o 
  -9   1   9     1102.07     1150.02     20.70 o 
  -7   1   9       37.28       40.59      6.49 o 
  -5   1   9     4782.00     5123.84     47.26 o 
  -3   1   9     3221.80     3351.14     39.47 o 
  -1   1   9     1013.29      909.72     17.25 o 
   1   1   9      552.32      602.35     13.84 o 
   3   1   9      557.88      574.92     14.19 o 
   5   1   9       52.24      102.40      7.41 o 
   7   1   9      862.94      929.46     18.32 o 
   9   1   9     1907.54     1832.34     30.07 o 
  11   1   9      191.54      190.81     12.97 o 
  13   1   9       45.21       59.55     11.06 o 
  15   1   9        1.02       12.81     10.72 o 
  17   1   9       40.12       44.75     12.63 o 
  19   1   9        2.24        6.54     12.45 o 
  21   1   9      336.92      336.02     29.14 o 
  23   1   9       27.60       23.87     18.93 o 
  25   1   9       10.32      -22.02     22.02 o 
  27   1   9       20.82       20.77     33.26 o 
  29   1   9      119.34      144.78     66.09 o 
 -34   2   9       69.55       81.08     30.25 o 
 -32   2   9       64.79       16.06     21.10 o 
 -30   2   9        0.24        0.18     17.43 o 
 -28   2   9      464.10      487.05     41.96 o 
 -26   2   9        2.59       18.10     17.84 o 
 -24   2   9     1269.16     1265.30     32.66 o 
 -22   2   9      419.85      398.19     19.58 o 
 -20   2   9      316.43      319.51     21.59 o 
 -18   2   9       73.23       76.31     11.08 o 
 -16   2   9      428.85      453.66     16.74 o 
 -14   2   9      722.35      677.95     19.24 o 
 -12   2   9      107.22       88.73      9.40 o 
 -10   2   9      334.59      334.93     10.94 o 
  -8   2   9      164.77      152.32      8.30 o 
  -6   2   9     1936.73     1955.13     26.95 o 
  -4   2   9     1793.10     1910.83     26.48 o 
  -2   2   9      147.17      145.46      8.73 o 
   0   2   9       24.62       30.58      6.58 o 
   2   2   9       21.06       23.47      7.53 o 
   4   2   9      324.17      366.83     13.14 o 
   6   2   9     1403.63     1450.11     27.56 o 
   8   2   9     1763.48     1702.51     34.79 o 
  10   2   9      232.55      265.90     14.39 o 
  12   2   9      524.38      521.75     18.47 o 
  14   2   9       21.56        9.01      9.78 o 
  16   2   9       64.17       87.18     15.94 o 
  18   2   9     3356.41     3467.83     91.15 o 
  20   2   9       10.96       26.88     19.36 o 
  22   2   9        0.23        2.49     18.57 o 
  24   2   9        4.42       12.15     22.33 o 
  26   2   9      877.36      938.79     69.59 o 
  28   2   9      109.22      167.09     33.85 o 
 -33   3   9      129.98      128.23     27.05 o 
 -31   3   9       56.52       45.15     21.40 o 
 -29   3   9      825.14      864.74     57.02 o 
 -27   3   9      155.38      139.14     27.42 o 
 -25   3   9      121.05      131.62     24.96 o 
 -23   3   9      141.26      152.63     19.90 o 
 -21   3   9       28.96       20.67     12.91 o 
 -19   3   9      237.72      230.87     14.16 o 
 -17   3   9      247.23      331.85     15.31 o 
 -15   3   9      928.10      821.43     21.15 o 
 -13   3   9        6.49        3.25      7.16 o 
 -11   3   9     1029.46      959.55     19.15 o 
  -9   3   9      774.33      867.68     18.74 o 
  -7   3   9     1813.79     1874.23     28.26 o 
  -5   3   9      216.52      222.61     10.50 o 
  -3   3   9     1106.20     1038.52     20.72 o 
  -1   3   9     3923.53     3874.91     46.09 o 
   1   3   9     1416.71     1306.15     28.55 o 
   3   3   9     1226.54     1310.40     28.84 o 
   5   3   9     2288.08     2368.16     40.08 o 
   7   3   9       42.69       67.05     10.32 o 
   9   3   9      143.82      179.03     14.34 o 
  11   3   9     1383.90     1432.21     30.52 o 
  13   3   9       15.20       36.52     11.25 o 
  15   3   9        6.20      -11.67     11.67 o 
  17   3   9       57.70       17.18     14.76 o 
  19   3   9     2235.59     2247.33     62.57 o 
  21   3   9        0.25        7.02     18.34 o 
  23   3   9       62.78       35.49     35.17 o 
  25   3   9      281.18      303.48     37.18 o 
  27   3   9        0.03       -0.52     25.60 o 
  29   3   9       40.64       -3.90     26.67 o 
 -32   4   9      317.45      344.14     34.30 o 
 -30   4   9       82.71       42.94     27.26 o 
 -28   4   9        0.29        5.97     22.45 o 
 -26   4   9      519.00      551.66     38.95 o 
 -24   4   9      602.79      643.69     32.82 o 
 -22   4   9       50.97       47.97     16.71 o 
 -20   4   9       61.29       62.00     16.18 o 
 -18   4   9     3880.77     3897.16     61.61 o 
 -16   4   9     1151.03     1189.14     27.75 o 
 -14   4   9     3509.10     3640.24     62.83 o 
 -12   4   9     3826.10     3858.29     50.29 o 
 -10   4   9      148.34      137.46     15.32 o 
  -8   4   9      584.22      626.52     24.71 o 
  -6   4   9     2031.32     2007.76     31.26 o 
  -4   4   9     6116.93     5917.61     67.92 o 
  -2   4   9       26.69       31.35      9.32 o 
   0   4   9      116.60      119.22     13.53 o 
   2   4   9      199.02      181.02     13.44 o 
   4   4   9      331.01      367.96     18.49 o 
   6   4   9       83.13       58.76     15.68 o 
   8   4   9      276.36      241.05     24.42 o 
  10   4   9        6.87        7.31     10.41 o 
  12   4   9      957.07      854.07     28.77 o 
  14   4   9     1141.13     1102.82     31.85 o 
  16   4   9       43.81       35.71     15.32 o 
  18   4   9      196.30      176.97     24.22 o 
  20   4   9      260.72      212.17     25.15 o 
  22   4   9       69.23      138.26     29.63 o 
  24   4   9       42.54       56.63     35.75 o 
  26   4   9      381.52      441.70     57.25 o 
  28   4   9        0.77      -25.34     25.34 o 
 -31   5   9      492.15      500.19     42.59 o 
 -29   5   9     1076.89     1137.57    136.45 o 
 -27   5   9       16.37        5.51     20.38 o 
 -25   5   9     1383.06     1341.36     79.50 o 
 -23   5   9      454.09      476.23     29.11 o 
 -21   5   9      810.50      870.64     35.18 o 
 -19   5   9     1550.54     1532.56     72.28 o 
 -17   5   9      534.43      621.11     30.23 o 
 -15   5   9        1.50        0.95     11.67 o 
 -13   5   9      856.02      878.40     45.33 o 
 -11   5   9      490.78      486.59     29.77 o 
  -9   5   9      208.81      212.97     18.42 o 
  -7   5   9     1083.10     1045.79     31.77 o 
  -5   5   9      239.82      212.79     11.21 o 
  -3   5   9        0.24       13.31      9.14 o 
  -1   5   9      212.80      197.56     14.10 o 
   1   5   9      235.27      238.35     15.08 o 
   3   5   9       66.08       82.92     12.37 o 
   5   5   9      645.93      711.78     27.42 o 
   7   5   9       77.27       87.01     20.26 o 
   9   5   9      119.21       95.27     13.69 o 
  11   5   9      108.02      113.71     14.84 o 
  13   5   9       18.32       36.62     12.78 o 
  15   5   9       46.14       49.19     18.49 o 
  17   5   9      858.69      934.15     41.91 o 
  19   5   9      224.50      264.73     29.06 o 
  21   5   9      188.18      170.15     30.62 o 
  23   5   9       30.21       47.42     26.95 o 
  25   5   9       41.00       35.45     27.64 o 
  27   5   9      325.17      412.53     45.06 o 
 -30   6   9      236.00      232.80     39.86 o 
 -28   6   9        9.82        0.57     21.84 o 
 -26   6   9      112.55      130.74     42.42 o 
 -24   6   9      281.50      351.08     30.68 o 
 -22   6   9      606.95      674.05     45.72 o 
 -20   6   9      115.04      110.57     19.88 o 
 -18   6   9       17.36       34.31     14.17 o 
 -16   6   9        5.15      -15.14     15.14 o 
 -14   6   9     1544.50     1633.70     62.69 o 
 -12   6   9      967.74      953.28     48.92 o 
 -10   6   9      365.85      510.00     36.60 o 
  -8   6   9       76.08       60.00     22.58 o 
  -6   6   9       35.18       34.26     14.69 o 
  -4   6   9       53.70       74.55     12.43 o 
  -2   6   9      751.40      718.42     25.24 o 
   0   6   9      105.73      126.04     14.43 o 
   2   6   9     3673.97     3705.35     67.66 o 
   4   6   9     1319.82     1305.32     37.72 o 
   6   6   9       27.32       52.01     15.20 o 
   8   6   9      681.77      604.27     27.83 o 
  10   6   9      877.49      922.86     33.94 o 
  12   6   9      967.44     1018.67     36.46 o 
  14   6   9      310.87      335.41     29.54 o 
  16   6   9      339.34      388.03     62.03 o 
  18   6   9      190.98      212.19     26.00 o 
  20   6   9       39.28       31.73     28.35 o 
  22   6   9       78.34       77.01     28.45 o 
  24   6   9        0.15       15.23     27.36 o 
 -27   7   9      113.51      115.20     27.11 o 
 -25   7   9       96.80       84.01     25.11 o 
 -23   7   9      200.97      227.89     26.88 o 
 -21   7   9       88.76       37.88     17.73 o 
 -19   7   9     1117.48     1204.12     63.18 o 
 -17   7   9      138.97      114.35     17.14 o 
 -15   7   9       80.59       55.11     24.57 o 
 -13   7   9      360.39      302.04     33.86 o 
 -11   7   9     3952.47     3908.04    118.72 o 
  -9   7   9      112.51       79.85     32.13 o 
  -7   7   9     2338.85     2393.37     53.43 o 
  -5   7   9      451.78      409.50     23.45 o 
  -3   7   9       78.44       52.81     22.26 o 
  -1   7   9     1092.05     1227.77     41.41 o 
   1   7   9     5391.83     5553.10    128.69 o 
   3   7   9     1871.23     1880.24     59.21 o 
   5   7   9      143.83      165.86     33.73 o 
   7   7   9       24.46       37.79     18.37 o 
   9   7   9        6.02      -18.53     18.53 o 
  11   7   9      535.27      546.40     38.46 o 
  13   7   9      819.49      862.57     47.44 o 
  15   7   9     1105.93     1018.52     67.70 o 
  17   7   9       58.25       28.75     22.15 o 
  19   7   9        4.73       50.32     24.79 o 
  21   7   9      239.10      307.44     38.44 o 
  23   7   9       99.44      106.71     78.47 o 
 -24   8   9      295.27      354.76     31.64 o 
 -22   8   9       18.29       34.77     25.02 o 
 -20   8   9      129.91      124.55     31.43 o 
 -18   8   9       38.02       19.54     15.19 o 
 -16   8   9      102.97       97.07     27.40 o 
 -14   8   9        5.00       -0.85     11.33 o 
 -12   8   9       40.79       19.67     26.77 o 
 -10   8   9      142.87       74.19     13.65 o 
  -8   8   9      437.02      445.29     25.26 o 
  -6   8   9       13.48       -6.43     12.25 o 
  -4   8   9       11.88       -5.27     17.93 o 
  -2   8   9      409.81      369.10     30.16 o 
   0   8   9     2530.73     2813.52    113.84 o 
   2   8   9      205.66      213.39     25.94 o 
   4   8   9      432.47      490.85     34.42 o 
   6   8   9      857.22      902.12     48.79 o 
   8   8   9      167.06      146.19     28.94 o 
  10   8   9       64.45       54.61     21.76 o 
  12   8   9      100.44       60.59     23.89 o 
  14   8   9      130.25      115.11     28.09 o 
  16   8   9       16.55       15.69     27.35 o 
  18   8   9        5.26       12.46     29.38 o 
  20   8   9      142.68      172.65     39.44 o 
 -21   9   9      127.49      107.64     41.32 o 
 -19   9   9        3.18      -19.63     30.56 o 
 -17   9   9      413.85      513.92     57.07 o 
 -15   9   9       58.72       75.33     34.00 o 
 -13   9   9      398.90      454.72     41.84 o 
 -11   9   9       86.07       62.23     17.23 o 
  -9   9   9      277.50      298.96     22.56 o 
  -7   9   9        0.74      -12.45     12.45 o 
  -5   9   9      243.10      279.14     23.76 o 
  -3   9   9        4.27       26.15     17.91 o 
  -1   9   9      109.21       84.08     19.11 o 
   1   9   9      469.07      592.84     37.32 o 
   3   9   9      256.20      267.75     29.02 o 
   5   9   9        2.35       30.32     19.01 o 
   7   9   9       52.22       69.01     22.95 o 
   9   9   9       34.45       40.28     23.03 o 
  11   9   9      208.80      214.18     30.97 o 
  13   9   9      494.70      563.74     51.79 o 
  15   9   9      100.73      102.45     63.05 o 
  17   9   9       64.83       32.05     31.07 o 
 -18  10   9       36.90       29.27     49.09 o 
 -16  10   9       16.98       37.53     27.97 o 
 -14  10   9       37.42       20.94     27.37 o 
 -12  10   9      144.56      175.45     34.35 o 
 -10  10   9       46.04       52.88     28.93 o 
  -8  10   9       50.43       44.95     17.87 o 
  -6  10   9      179.36      247.63     24.40 o 
  -4  10   9        1.33      -13.45     16.09 o 
  -2  10   9       42.15       36.81     18.17 o 
   0  10   9       86.39       79.16     20.21 o 
   2  10   9      164.21      161.04     39.07 o 
   4  10   9      101.09       85.80     23.31 o 
   6  10   9        7.88       30.03     23.02 o 
   8  10   9      223.27      286.88     40.09 o 
  10  10   9       19.40       46.51     28.19 o 
  12  10   9      202.78      223.70     52.92 o 
 -11  11   9       51.63       88.50     38.37 o 
  -9  11   9       37.11       92.30     24.54 o 
  -7  11   9       36.66       33.80     18.75 o 
  -5  11   9        0.58       -8.55     17.28 o 
  -3  11   9      101.85      148.47     29.17 o 
  -1  11   9      450.55      545.97     53.89 o 
   1  11   9       33.20       39.19     21.91 o 
   3  11   9      318.38      367.11     42.40 o 
   5  11   9      218.13      247.51     58.43 o 
 -32   0  10      201.87      281.78     47.11 o 
 -30   0  10        0.16        0.19     21.65 o 
 -28   0  10       46.05       66.73     23.56 o 
 -26   0  10        6.87       -4.50     18.17 o 
 -24   0  10     1829.82     1898.03     53.26 o 
 -22   0  10      880.16      878.37     36.97 o 
 -20   0  10      449.37      417.25     26.58 o 
 -18   0  10       42.44       17.62     13.66 o 
 -16   0  10      296.49      217.20     20.12 o 
 -14   0  10        4.06        2.05     11.38 o 
 -12   0  10       36.29       11.80     12.25 o 
 -10   0  10      730.52      711.73     29.81 o 
  -8   0  10     1214.85     1173.90     33.59 o 
  -6   0  10      266.40      342.07     19.44 o 
  -4   0  10      280.73      322.54     26.24 o 
  -2   0  10      333.68      314.70     18.59 o 
   0   0  10     1207.20     1231.92     32.33 o 
   2   0  10     5624.85     5744.71     84.79 o 
   4   0  10      137.79      143.50     14.12 o 
   6   0  10     3869.27     3940.39     94.16 o 
   8   0  10      407.18      415.02     19.93 o 
  10   0  10     1222.88     1213.57     36.34 o 
  12   0  10     1149.91     1021.50     42.70 o 
  14   0  10      240.53      246.82     25.83 o 
  16   0  10       55.31       44.89     24.02 o 
  18   0  10     1392.02     1442.42     73.66 o 
  20   0  10        2.78       10.08     25.13 o 
  22   0  10      897.17      911.20     59.89 o 
  24   0  10      423.21      502.06     49.96 o 
  26   0  10      370.38      297.18     43.20 o 
  28   0  10      470.22      582.52     88.04 o 
 -33   1  10       10.28        1.76     18.07 o 
 -31   1  10       18.93       27.29     18.50 o 
 -29   1  10        9.30      -18.68     18.68 o 
 -27   1  10      101.77       85.04     17.10 o 
 -25   1  10       13.68        2.23     12.85 o 
 -23   1  10       45.17       64.44     12.82 o 
 -21   1  10     1734.87     1754.67     35.42 o 
 -19   1  10       79.23       61.78     11.17 o 
 -17   1  10      117.02      119.38     12.29 o 
 -15   1  10       90.96       70.02     10.57 o 
 -13   1  10       59.84       61.39     10.35 o 
 -11   1  10        4.67        1.76      8.16 o 
  -9   1  10     5443.71     5134.23     67.63 o 
  -7   1  10     1423.15     1456.84     26.16 o 
  -5   1  10      167.92      161.17     10.81 o 
  -3   1  10      176.53      190.15     11.05 o 
  -1   1  10      253.78      251.87     11.31 o 
   1   1  10      810.72      827.86     18.06 o 
   3   1  10      224.46      215.57     10.74 o 
   5   1  10      615.10      582.65     16.07 o 
   7   1  10      325.03      352.45     13.70 o 
   9   1  10      487.83      512.98     17.98 o 
  11   1  10      236.04      243.71     15.75 o 
  13   1  10      135.00      158.55     19.32 o 
  15   1  10     1490.26     1578.48     38.76 o 
  17   1  10      427.71      434.97     25.96 o 
  19   1  10      288.17      318.00     32.44 o 
  21   1  10      350.04      354.80     35.89 o 
  23   1  10       10.82       -5.74     21.88 o 
  25   1  10        8.12        6.95     19.54 o 
  27   1  10       32.44        8.27     24.97 o 
 -32   2  10      111.87      120.02     26.33 o 
 -30   2  10      148.17      159.62     27.50 o 
 -28   2  10       11.04       16.22     19.09 o 
 -26   2  10       33.10       34.64     16.64 o 
 -24   2  10      319.35      345.68     20.29 o 
 -22   2  10     1042.39     1082.22     34.00 o 
 -20   2  10       35.62       59.52     11.38 o 
 -18   2  10       23.99        9.79      9.75 o 
 -16   2  10      203.03      188.83     13.92 o 
 -14   2  10      542.83      581.32     19.11 o 
 -12   2  10      123.99       83.60     10.20 o 
 -10   2  10       11.89       10.46      8.06 o 
  -8   2  10     1247.79     1297.10     30.96 o 
  -6   2  10     1485.48     1487.20     25.39 o 
  -4   2  10     2687.40     2432.97     32.84 o 
  -2   2  10        1.30       10.88      7.13 o 
   0   2  10     1122.02     1075.29     28.52 o 
   2   2  10     2528.56     2659.92     37.40 o 
   4   2  10     1075.36     1010.41     21.75 o 
   6   2  10     1150.23     1090.12     31.09 o 
   8   2  10     1036.14     1130.29     25.69 o 
  10   2  10       34.61       23.75      9.56 o 
  12   2  10      440.78      448.13     21.18 o 
  14   2  10      291.61      279.11     21.63 o 
  16   2  10      606.96      603.03     41.11 o 
  18   2  10     1838.24     1908.06     58.51 o 
  20   2  10     1439.79     1492.67     75.82 o 
  22   2  10      138.96      141.35     28.94 o 
  24   2  10       66.24       92.39     56.63 o 
  26   2  10       36.62       81.05     37.05 o 
  28   2  10        8.38       76.88     43.91 o 
 -31   3  10       45.68       26.99     36.56 o 
 -29   3  10       47.54       31.31     31.58 o 
 -27   3  10       18.78       27.45     23.08 o 
 -25   3  10      992.05     1111.69     49.97 o 
 -23   3  10       55.68       94.74     16.26 o 
 -21   3  10      403.75      396.42     19.54 o 
 -19   3  10       20.17       21.23     11.21 o 
 -17   3  10      893.91      963.16     25.62 o 
 -15   3  10     1714.26     1659.04     32.75 o 
 -13   3  10     2074.11     2094.92     36.53 o 
 -11   3  10       19.33       19.33      8.50 o 
  -9   3  10      409.58      417.01     17.96 o 
  -7   3  10       68.75       94.17     10.39 o 
  -5   3  10       60.79       53.56      9.17 o 
  -3   3  10     1931.40     1913.45     31.71 o 
  -1   3  10     1144.85     1104.38     24.07 o 
   1   3  10     1365.96     1311.26     27.88 o 
   3   3  10        1.94        0.07      8.38 o 
   5   3  10     1785.78     1888.89     34.23 o 
   7   3  10       81.07       90.54     11.88 o 
   9   3  10      638.66      634.54     27.07 o 
  11   3  10     1384.54     1459.47     50.40 o 
  13   3  10      627.32      783.81     31.61 o 
  15   3  10       12.86      -13.45     13.45 o 
  17   3  10      311.71      283.11     27.66 o 
  19   3  10      587.80      596.82     42.51 o 
  21   3  10       11.08       37.08     19.49 o 
  23   3  10       15.80       23.28     25.38 o 
  25   3  10      106.01      148.79     41.58 o 
  27   3  10       23.34       54.71     35.07 o 
 -30   4  10      631.18      644.39     63.70 o 
 -28   4  10      115.42      154.54     28.73 o 
 -26   4  10     1385.28     1598.32     66.62 o 
 -24   4  10      175.96      222.66     26.16 o 
 -22   4  10       56.11       65.59     17.64 o 
 -20   4  10      173.10      161.41     17.95 o 
 -18   4  10      573.80      618.09     28.89 o 
 -16   4  10       20.14       50.31     11.68 o 
 -14   4  10     3695.56     3672.22     59.49 o 
 -12   4  10      278.83      270.18     17.05 o 
 -10   4  10      813.14      852.82     31.60 o 
  -8   4  10       68.44       53.45     12.53 o 
  -6   4  10      616.40      571.26     20.00 o 
  -4   4  10       18.34       15.99      9.02 o 
  -2   4  10      502.46      480.12     19.27 o 
   0   4  10       36.63       11.06      9.23 o 
   2   4  10        0.28       -4.39      9.00 o 
   4   4  10      900.07      879.77     25.67 o 
   6   4  10       16.08       23.93     11.16 o 
   8   4  10       39.28       26.26     11.84 o 
  10   4  10      131.93      140.98     15.69 o 
  12   4  10       58.01       24.33     12.78 o 
  14   4  10      129.48      170.13     20.02 o 
  16   4  10       26.62        5.84     13.99 o 
  18   4  10        0.07      -14.45     17.62 o 
  20   4  10        0.07      -16.25     16.25 o 
  22   4  10        7.37        7.81     24.70 o 
  24   4  10      157.41      153.58     33.46 o 
  26   4  10        5.40      -14.46     25.96 o 
 -29   5  10       62.52       76.70     25.52 o 
 -27   5  10       49.84       41.52     22.79 o 
 -25   5  10     1080.26     1198.22    100.18 o 
 -23   5  10      292.35      323.77     26.30 o 
 -21   5  10      223.76      271.63     23.20 o 
 -19   5  10        7.20       18.77     16.64 o 
 -17   5  10      434.76      482.80     37.64 o 
 -15   5  10      299.01      264.10     39.59 o 
 -13   5  10     1538.64     1598.00     60.55 o 
 -11   5  10     1513.30     1643.16     52.52 o 
  -9   5  10        6.68      -13.18     13.18 o 
  -7   5  10        8.76        2.68     12.54 o 
  -5   5  10      496.89      495.24     20.61 o 
  -3   5  10      683.17      734.97     23.49 o 
  -1   5  10      450.23      475.80     20.37 o 
   1   5  10      521.54      554.24     21.66 o 
   3   5  10     1132.83     1164.31     30.47 o 
   5   5  10       91.33       99.26     14.75 o 
   7   5  10      742.92      941.31     41.49 o 
   9   5  10     1049.08      997.95     31.63 o 
  11   5  10      867.55      789.57     35.78 o 
  13   5  10       56.40       67.97     16.73 o 
  15   5  10      638.81      670.52     34.27 o 
  17   5  10       17.76        4.18     18.09 o 
  19   5  10      522.43      599.97     37.71 o 
  21   5  10      195.72      191.56     33.97 o 
  23   5  10        1.89        4.90     26.39 o 
  25   5  10       13.74       32.63     28.64 o 
 -28   6  10        0.84       17.88     22.77 o 
 -26   6  10       22.51       48.26     22.39 o 
 -24   6  10        2.17        9.57     18.43 o 
 -22   6  10      147.29      147.45     30.49 o 
 -20   6  10        8.50       15.40     15.42 o 
 -18   6  10      632.14      742.68     32.10 o 
 -16   6  10     1608.87     1452.42     77.27 o 
 -14   6  10      358.43      453.73     49.30 o 
 -12   6  10       29.53       56.26     29.86 o 
 -10   6  10     2513.90     2694.88     81.30 o 
  -8   6  10     2149.55     2167.76     72.16 o 
  -6   6  10     1358.31     1411.54     51.00 o 
  -4   6  10     3186.81     3116.15     65.45 o 
  -2   6  10     2840.22     2838.53     52.97 o 
   0   6  10      202.82      189.35     17.35 o 
   2   6  10      299.81      324.56     24.72 o 
   4   6  10     1394.37     1400.17     73.93 o 
   6   6  10       95.23      135.84     16.73 o 
   8   6  10      169.26      131.36     22.89 o 
  10   6  10      115.53       70.03     16.52 o 
  12   6  10      227.32      215.71     25.67 o 
  14   6  10      578.53      628.24     47.25 o 
  16   6  10      880.26      959.38     44.05 o 
  18   6  10       14.66       24.10     19.59 o 
  20   6  10      165.68      160.14     31.75 o 
  22   6  10       27.32       17.76     40.13 o 
 -25   7  10        9.11      -16.63     18.71 o 
 -23   7  10      195.08      285.88     43.34 o 
 -21   7  10      256.70      268.27     37.18 o 
 -19   7  10       15.68        2.19     27.46 o 
 -17   7  10       18.58       10.69     29.21 o 
 -15   7  10      291.10      394.80     49.21 o 
 -13   7  10      170.71      201.27     38.82 o 
 -11   7  10       34.84       35.27     22.99 o 
  -9   7  10      104.98      138.00     29.17 o 
  -7   7  10       70.23       46.57     35.07 o 
  -5   7  10     1401.64     1482.52     42.33 o 
  -3   7  10      566.49      501.11     41.92 o 
  -1   7  10       59.97       57.11     16.71 o 
   1   7  10      404.00      427.51     45.86 o 
   3   7  10      481.20      498.03     29.98 o 
   5   7  10       16.81       21.18     15.94 o 
   7   7  10      134.81      144.49     24.65 o 
   9   7  10      314.80      323.94     42.32 o 
  11   7  10      321.32      289.31     28.47 o 
  13   7  10     2318.46     2521.49     69.88 o 
  15   7  10      187.24      262.06     28.67 o 
  17   7  10      152.62      152.89     25.61 o 
  19   7  10       35.69       10.33     25.84 o 
  21   7  10        8.79       17.33     39.65 o 
 -22   8  10        1.93       59.96     36.78 o 
 -20   8  10       45.17       10.17     32.18 o 
 -18   8  10       19.79      -19.42     27.51 o 
 -16   8  10       44.71        5.30     36.93 o 
 -14   8  10       25.13       40.26     30.91 o 
 -12   8  10      220.61      283.65     36.16 o 
 -10   8  10       48.38       18.46     22.10 o 
  -8   8  10      357.23      318.39     58.80 o 
  -6   8  10      130.27      180.39     24.21 o 
  -4   8  10     1241.97     1316.85     43.77 o 
  -2   8  10        3.03       16.33     15.74 o 
   0   8  10      229.25      170.18     21.93 o 
   2   8  10      617.63      619.39     52.75 o 
   4   8  10      419.37      430.72     33.84 o 
   6   8  10      366.43      361.04     38.51 o 
   8   8  10      179.94      151.12     28.06 o 
  10   8  10       92.12      104.57     25.11 o 
  12   8  10       65.91       82.57     26.78 o 
  14   8  10     1562.56     1677.30     68.67 o 
  16   8  10       21.80       10.96     24.54 o 
  18   8  10        7.95        7.81     43.91 o 
 -19   9  10       62.85       25.53     78.47 o 
 -17   9  10       88.16       78.85     39.47 o 
 -15   9  10        1.36       23.66     34.90 o 
 -13   9  10       38.78       59.75     34.75 o 
 -11   9  10       47.00       82.64     34.87 o 
  -9   9  10        3.38       30.39     24.29 o 
  -7   9  10        7.78       -5.29     15.80 o 
  -5   9  10       37.12       43.72     15.46 o 
  -3   9  10      112.42       87.92     19.40 o 
  -1   9  10       29.22       19.08     16.99 o 
   1   9  10      177.59      140.89     28.73 o 
   3   9  10      201.73      209.13     27.54 o 
   5   9  10       11.00       15.91     20.52 o 
   7   9  10      168.33      178.35     29.03 o 
   9   9  10      290.98      292.64     34.47 o 
  11   9  10      152.09      133.20     29.61 o 
  13   9  10      148.11      184.47     32.96 o 
  15   9  10       75.89      153.29     48.07 o 
 -14  10  10      218.14      254.09     52.58 o 
 -12  10  10      487.80      615.42     63.16 o 
 -10  10  10       56.50       87.12     31.77 o 
  -8  10  10       90.94       99.78     29.97 o 
  -6  10  10      287.09      321.00     43.88 o 
  -4  10  10        0.71        6.08     16.53 o 
  -2  10  10       58.38       69.32     24.37 o 
   0  10  10       19.07      -15.10     17.06 o 
   2  10  10       21.91      -12.67     17.82 o 
   4  10  10        7.73        6.95     20.06 o 
   6  10  10       11.25       -3.70     21.06 o 
   8  10  10       78.76       63.15     30.66 o 
  10  10  10       59.28       71.10     56.97 o 
 -31   1  11       10.30        1.74     19.62 o 
 -29   1  11       32.25       48.04     19.39 o 
 -27   1  11        0.07      -12.96     14.26 o 
 -25   1  11        0.31       13.02     14.17 o 
 -23   1  11      313.51      294.30     18.23 o 
 -21   1  11     3362.74     3487.00     54.18 o 
 -19   1  11      136.89      121.63     13.80 o 
 -17   1  11      390.61      339.92     17.49 o 
 -15   1  11      184.05      115.00     12.70 o 
 -13   1  11        8.93       -0.01      8.78 o 
 -11   1  11      129.78      144.50     13.11 o 
  -9   1  11     2160.22     2111.69     39.96 o 
  -7   1  11      292.41      262.75     15.29 o 
  -5   1  11     5075.78     4894.93     62.57 o 
  -3   1  11      531.24      496.16     16.67 o 
  -1   1  11      401.30      353.70     14.52 o 
   1   1  11      669.15      619.12     17.98 o 
   3   1  11      856.39      881.87     20.72 o 
   5   1  11      212.82      274.36     17.19 o 
   7   1  11     1180.52     1262.36     28.25 o 
   9   1  11       15.57       15.57     10.34 o 
  11   1  11      229.70      276.93     21.32 o 
  13   1  11      149.98      143.75     20.48 o 
  15   1  11      225.49      203.89     21.09 o 
  17   1  11     1193.61     1232.73     40.14 o 
  19   1  11      219.20      270.07     24.33 o 
  21   1  11      672.38      644.74     38.18 o 
  23   1  11       15.77        2.81     20.59 o 
  25   1  11       60.12       61.32     39.26 o 
 -30   2  11        1.72        3.73     21.93 o 
 -28   2  11      202.48      223.22     24.76 o 
 -26   2  11      140.29      115.71     18.31 o 
 -24   2  11      190.57      179.85     19.59 o 
 -22   2  11      395.81      409.32     20.01 o 
 -20   2  11      300.88      310.68     24.90 o 
 -18   2  11       51.81       28.58     10.50 o 
 -16   2  11      355.34      322.50     17.16 o 
 -14   2  11        0.44       -6.74      8.93 o 
 -12   2  11      146.74      158.10     13.41 o 
 -10   2  11      316.69      327.09     16.56 o 
  -8   2  11     1414.57     1301.23     36.86 o 
  -6   2  11     7381.56     7218.28     78.88 o 
  -4   2  11      191.46      200.68     13.50 o 
  -2   2  11     1521.79     1445.53     26.76 o 
   0   2  11      787.46      748.55     20.45 o 
   2   2  11      334.34      332.44     18.23 o 
   4   2  11     4248.59     4198.53     67.96 o 
   6   2  11       44.64       34.96     11.03 o 
   8   2  11      211.59      198.59     17.91 o 
  10   2  11      466.65      427.83     21.52 o 
  12   2  11      443.87      392.67     27.53 o 
  14   2  11      239.85      208.67     23.52 o 
  16   2  11        2.34       -4.56     14.88 o 
  18   2  11      796.97      720.44     46.45 o 
  20   2  11      405.17      424.86     39.46 o 
  22   2  11       53.49       34.12     25.55 o 
  24   2  11      144.36      196.25     50.55 o 
  26   2  11      253.94      320.39     51.42 o 
 -31   3  11        0.03       57.82     31.63 o 
 -29   3  11      221.19      188.67     31.24 o 
 -27   3  11      191.67      212.19     30.80 o 
 -25   3  11        1.54       11.63     16.53 o 
 -23   3  11      189.99      190.87     17.09 o 
 -21   3  11        1.27       -1.38     12.00 o 
 -19   3  11        2.34       -8.55     10.13 o 
 -17   3  11       73.45       94.75     12.29 o 
 -15   3  11      692.00      757.97     23.53 o 
 -13   3  11      211.10      212.32     14.80 o 
 -11   3  11     2534.54     2505.38     41.81 o 
  -9   3  11       90.96      100.17     11.90 o 
  -7   3  11     1071.83     1040.68     27.86 o 
  -5   3  11      651.88      578.75     21.37 o 
  -3   3  11      119.41       97.45     12.39 o 
  -1   3  11        3.43       12.04      9.28 o 
   1   3  11      624.06      597.24     22.06 o 
   3   3  11       70.92       51.71     11.66 o 
   5   3  11        4.32        1.38      9.76 o 
   7   3  11       99.51       67.88     12.45 o 
   9   3  11     3182.90     3108.62     56.14 o 
  11   3  11      573.98      634.37     32.81 o 
  13   3  11      501.46      465.62     29.82 o 
  15   3  11     1542.76     1603.35     51.27 o 
  17   3  11      106.87       86.97     25.16 o 
  19   3  11      471.38      522.38     41.03 o 
  21   3  11      253.17      258.54     34.50 o 
  23   3  11      230.69      238.27     45.13 o 
  25   3  11       56.45       16.89     34.33 o 
 -30   4  11       11.90      -24.77     42.78 o 
 -28   4  11       58.30       52.06     24.59 o 
 -26   4  11       34.79       40.24     22.91 o 
 -24   4  11        0.57        1.48     17.32 o 
 -22   4  11      190.76      206.43     22.56 o 
 -20   4  11       10.80       15.97     14.06 o 
 -18   4  11        6.07       11.56     11.16 o 
 -16   4  11       27.79       35.14     11.24 o 
 -14   4  11      522.43      543.53     21.17 o 
 -12   4  11      251.51      213.54     18.18 o 
 -10   4  11     5005.77     5109.97     82.52 o 
  -8   4  11       11.79       18.81     11.99 o 
  -6   4  11     1074.02     1008.63     31.34 o 
  -4   4  11      483.86      425.75     22.35 o 
  -2   4  11      739.46      739.23     26.04 o 
   0   4  11      403.20      394.89     19.39 o 
   2   4  11     1154.24     1030.98     29.01 o 
   4   4  11     4379.53     4570.29     79.99 o 
   6   4  11      717.37      660.40     22.58 o 
   8   4  11      529.07      450.18     23.28 o 
  10   4  11        5.06       -2.63     12.13 o 
  12   4  11      400.30      349.17     24.69 o 
  14   4  11      543.03      517.68     28.71 o 
  16   4  11       27.79       18.90     19.28 o 
  18   4  11      176.30      149.40     28.69 o 
  20   4  11       54.38      130.90     27.49 o 
  22   4  11       13.52       24.58     30.07 o 
  24   4  11       85.66       32.37     50.66 o 
 -27   5  11      113.37      155.04     31.50 o 
 -25   5  11       32.90       25.10     27.95 o 
 -23   5  11      104.63      104.90     20.08 o 
 -21   5  11       12.69       25.31     15.82 o 
 -19   5  11      233.87      225.54     21.01 o 
 -17   5  11      444.22      412.82     23.76 o 
 -15   5  11      121.91      115.90     21.86 o 
 -13   5  11      161.57      179.90     24.11 o 
 -11   5  11      497.85      514.69     33.78 o 
  -9   5  11     1097.49     1078.91     55.97 o 
  -7   5  11     1311.56     1265.93     42.89 o 
  -5   5  11      111.18       87.69     14.09 o 
  -3   5  11     1791.00     1853.56     41.15 o 
  -1   5  11       75.03       58.97     13.57 o 
   1   5  11      140.54      109.97     15.19 o 
   3   5  11      253.83      267.20     18.12 o 
   5   5  11      853.53      840.18     27.97 o 
   7   5  11       14.22      -10.58     11.91 o 
   9   5  11      297.60      304.29     21.27 o 
  11   5  11       93.98      161.95     20.16 o 
  13   5  11        0.73       -5.50     13.87 o 
  15   5  11      137.73      109.83     23.02 o 
  17   5  11      177.12      216.69     30.75 o 
  19   5  11        0.95      -12.72     24.54 o 
  21   5  11        0.40       33.25     33.05 o 
  23   5  11        0.00      -15.53     29.49 o 
 -26   6  11      262.26      335.29     31.63 o 
 -24   6  11       23.29       18.03     18.03 o 
 -22   6  11       63.87       69.58     28.67 o 
 -20   6  11      316.59      255.05     34.92 o 
 -18   6  11        4.63       12.29     37.72 o 
 -16   6  11      364.63      352.56     48.88 o 
 -14   6  11        5.86        4.68     28.03 o 
 -12   6  11      235.57      195.20     39.39 o 
 -10   6  11      644.02      674.40     56.07 o 
  -8   6  11      243.70      295.29     36.26 o 
  -6   6  11       31.61       19.96     11.40 o 
  -4   6  11        2.03       11.03     11.25 o 
  -2   6  11      108.60       76.24     14.85 o 
   0   6  11      541.57      539.26     25.17 o 
   2   6  11      302.60      349.82     24.01 o 
   4   6  11     1033.65     1056.33     33.95 o 
   6   6  11      497.26      587.01     29.43 o 
   8   6  11      194.36      161.21     20.09 o 
  10   6  11      452.12      409.70     29.58 o 
  12   6  11       43.07       38.94     25.68 o 
  14   6  11       90.43       79.30     23.73 o 
  16   6  11       24.60        1.51     19.33 o 
  18   6  11       10.52       13.71     32.60 o 
  20   6  11       41.84       45.35     27.43 o 
 -23   7  11      160.94      239.45     47.13 o 
 -21   7  11       32.46       -5.66     48.86 o 
 -19   7  11       24.24       57.72     33.82 o 
 -17   7  11      379.98      351.39     49.04 o 
 -15   7  11        0.23      -27.18     27.18 o 
 -13   7  11       36.27        2.17     28.78 o 
 -11   7  11      225.97      208.14     41.39 o 
  -9   7  11        2.85       -2.58     28.24 o 
  -7   7  11      700.73      628.56     56.24 o 
  -5   7  11      334.27      351.58     26.81 o 
  -3   7  11       55.45       49.38     20.96 o 
  -1   7  11      192.44      187.83     22.14 o 
   1   7  11     1179.75     1210.52     62.62 o 
   3   7  11      460.05      533.55     29.20 o 
   5   7  11       98.48      119.94     21.05 o 
   7   7  11      244.38      291.95     27.42 o 
   9   7  11        2.85        0.21     17.57 o 
  11   7  11      410.48      411.18     32.89 o 
  13   7  11      404.54      497.04     42.28 o 
  15   7  11      177.39      191.74     28.65 o 
  17   7  11       71.31       81.07     23.66 o 
  19   7  11        2.17      -30.77     33.55 o 
 -20   8  11      113.16      101.99    104.48 o 
 -18   8  11        0.10      -28.81     28.81 o 
 -16   8  11      177.48      136.45     75.32 o 
 -14   8  11        6.34      -18.54     30.42 o 
 -12   8  11       29.79      123.46     37.02 o 
 -10   8  11       99.49      114.40     37.55 o 
  -8   8  11        0.02       26.22     30.09 o 
  -6   8  11       52.16      -26.91     26.91 o 
  -4   8  11      281.55      283.59     23.45 o 
  -2   8  11     1287.01     1314.94     44.87 o 
   0   8  11      114.95       56.50     18.56 o 
   2   8  11      440.53      409.33     32.04 o 
   4   8  11      192.40      206.01     25.31 o 
   6   8  11        3.34       -8.84     20.34 o 
   8   8  11      146.73      154.69     29.00 o 
  10   8  11      540.30      579.30     42.85 o 
  12   8  11       20.05      -10.70     23.47 o 
  14   8  11      241.38      271.67     52.62 o 
  16   8  11      262.03      249.18     43.21 o 
 -17   9  11       58.72       60.55     37.58 o 
 -15   9  11      156.06      241.68     47.01 o 
 -13   9  11      192.08      220.45     44.82 o 
 -11   9  11        2.76       18.97     34.48 o 
  -9   9  11      221.55      216.11     46.48 o 
  -7   9  11        0.60      -28.58     28.58 o 
  -5   9  11        0.14      -24.13     24.13 o 
  -3   9  11        0.23       13.48     16.28 o 
  -1   9  11       10.07       13.58     17.39 o 
   1   9  11        3.46      -10.91     17.68 o 
   3   9  11        5.94        6.66     17.87 o 
   5   9  11       18.62        3.41     21.08 o 
   7   9  11        4.22       -6.74     20.53 o 
   9   9  11       88.02       88.50     27.89 o 
  11   9  11        6.03       30.67     25.03 o 
 -10  10  11      413.05      380.76     78.36 o 
  -8  10  11        2.62       77.58     47.17 o 
  -6  10  11        0.35       -4.80     47.40 o 
  -4  10  11       19.02       62.46     29.74 o 
  -2  10  11       92.83      105.21     28.45 o 
   0  10  11       30.82       32.96     18.93 o 
   2  10  11        4.98      -17.14     17.14 o 
   4  10  11       18.44       10.64     19.82 o 
 -30   0  12       11.18       33.97     34.29 o 
 -28   0  12       11.71        5.40     28.18 o 
 -26   0  12      400.38      374.11     35.85 o 
 -24   0  12      525.68      475.30     31.66 o 
 -22   0  12       35.68       19.23     20.41 o 
 -20   0  12        8.58       18.07     16.14 o 
 -18   0  12     4389.07     4264.66     87.84 o 
 -16   0  12      247.28      208.92     22.79 o 
 -14   0  12     2342.93     2298.67     98.77 o 
 -12   0  12     3324.37     3196.90     78.75 o 
 -10   0  12     1723.81     1649.04     74.04 o 
  -8   0  12      453.79      396.44     26.61 o 
  -6   0  12      980.30      876.80     37.90 o 
  -4   0  12      446.83      365.39     25.46 o 
  -2   0  12        4.33       -3.75     13.23 o 
   0   0  12      864.03      862.42     34.42 o 
   2   0  12     2781.48     2810.66     56.40 o 
   4   0  12       66.46       93.75     15.15 o 
   6   0  12     1313.44     1352.59     44.13 o 
   8   0  12      187.71      170.53     25.17 o 
  10   0  12       94.52       79.73     21.97 o 
  12   0  12      261.42      231.52     28.28 o 
  14   0  12       55.21       30.78     19.24 o 
  16   0  12      362.01      364.09     34.22 o 
  18   0  12      113.59      215.95     40.16 o 
  20   0  12      661.59      592.73     55.80 o 
  22   0  12      683.92      565.30     55.69 o 
  24   0  12       42.55       77.11     35.68 o 
 -29   1  12       35.96       39.89     21.48 o 
 -27   1  12        0.53      -20.41     22.98 o 
 -25   1  12        3.66       -4.97     13.12 o 
 -23   1  12       83.31      118.65     15.46 o 
 -21   1  12       62.04       38.78     12.18 o 
 -19   1  12      306.24      330.21     18.94 o 
 -17   1  12      337.99      373.88     19.48 o 
 -15   1  12       65.17       84.61     13.79 o 
 -13   1  12      335.38      331.81     19.04 o 
 -11   1  12       65.48       73.56     12.23 o 
  -9   1  12      789.27      728.12     23.86 o 
  -7   1  12     1532.65     1446.97     32.03 o 
  -5   1  12     1048.08      937.97     26.11 o 
  -3   1  12      476.39      513.47     20.00 o 
  -1   1  12     1541.91     1534.21     32.25 o 
   1   1  12     1705.17     1577.99     32.43 o 
   3   1  12      123.69      126.53     12.51 o 
   5   1  12      739.37      755.54     23.86 o 
   7   1  12     1217.16     1221.18     29.42 o 
   9   1  12       58.17       46.76     13.81 o 
  11   1  12      167.32      192.71     18.59 o 
  13   1  12       10.99       21.84     13.50 o 
  15   1  12      621.29      646.22     29.21 o 
  17   1  12       73.48       80.35     17.01 o 
  19   1  12      301.92      288.83     30.52 o 
  21   1  12        8.17       20.83     21.61 o 
  23   1  12        5.02       32.21     21.21 o 
 -28   2  12        0.00        2.94     17.25 o 
 -26   2  12        9.20       20.20     15.33 o 
 -24   2  12       31.22       26.29     15.06 o 
 -22   2  12       52.06       31.10     12.40 o 
 -20   2  12      347.91      341.10     20.55 o 
 -18   2  12       18.94       23.09     11.46 o 
 -16   2  12       13.37       13.68     10.94 o 
 -14   2  12        2.17       -9.50      9.50 o 
 -12   2  12       14.77       19.09     10.61 o 
 -10   2  12        0.87       -9.96      9.96 o 
  -8   2  12     6557.12     6213.20     76.95 o 
  -6   2  12      234.63      209.04     15.66 o 
  -4   2  12        6.70        1.32     11.17 o 
  -2   2  12      412.88      431.41     17.56 o 
   0   2  12      201.74      229.80     16.27 o 
   2   2  12     1278.09     1260.73     30.04 o 
   4   2  12      518.23      612.02     29.55 o 
   6   2  12       51.66       72.87     13.17 o 
   8   2  12     1637.35     1594.90     57.57 o 
  10   2  12      198.58      199.97     20.41 o 
  12   2  12     1229.49     1238.84     40.80 o 
  14   2  12      179.66      196.58     22.09 o 
  16   2  12       36.01       28.88     16.66 o 
  18   2  12       74.57       84.59     22.04 o 
  20   2  12      530.22      594.61     45.71 o 
  22   2  12        1.54       14.23     26.06 o 
  24   2  12       32.08       69.35     49.54 o 
 -29   3  12      262.93      230.60     34.07 o 
 -27   3  12      292.89      332.84     35.66 o 
 -25   3  12      285.82      362.31     24.17 o 
 -23   3  12      224.00      289.59     19.99 o 
 -21   3  12       98.04      119.38     18.90 o 
 -19   3  12       13.40       33.67     11.54 o 
 -17   3  12       13.44       12.36     10.60 o 
 -15   3  12      204.98      157.94     14.65 o 
 -13   3  12      246.08      205.15     15.20 o 
 -11   3  12       75.55       70.70     12.14 o 
  -9   3  12     2475.69     2281.34     40.95 o 
  -7   3  12       27.64       17.27     10.47 o 
  -5   3  12      108.55      138.21     14.33 o 
  -3   3  12      947.96      938.30     31.74 o 
  -1   3  12     2015.86     2028.00     44.07 o 
   1   3  12      971.31      973.15     47.36 o 
   3   3  12      533.24      518.52     25.54 o 
   5   3  12       27.54       22.36     11.34 o 
   7   3  12     2463.49     2452.50     50.37 o 
   9   3  12       11.98       21.69     14.79 o 
  11   3  12      153.20      154.32     21.20 o 
  13   3  12       43.37       28.34     17.53 o 
  15   3  12      654.63      663.54     44.22 o 
  17   3  12        0.02      -19.29     19.29 o 
  19   3  12        1.54      -13.82     21.68 o 
  21   3  12       71.73       80.26     32.19 o 
  23   3  12      169.08      213.05     59.11 o 
 -28   4  12      256.84      264.86     38.41 o 
 -26   4  12      172.43      161.66     29.35 o 
 -24   4  12       31.58       17.18     21.09 o 
 -22   4  12        0.08       17.26     16.38 o 
 -20   4  12       12.41        5.55     11.90 o 
 -18   4  12       27.35       34.49     12.10 o 
 -16   4  12       68.65       38.22     11.51 o 
 -14   4  12       18.02       25.14     10.86 o 
 -12   4  12       64.80       52.47     12.67 o 
 -10   4  12       19.82       32.02     13.07 o 
  -8   4  12      509.63      513.62     25.76 o 
  -6   4  12     1025.13     1111.47     34.53 o 
  -4   4  12      162.49      159.73     16.72 o 
  -2   4  12      144.79      152.31     17.26 o 
   0   4  12       54.71       41.53     13.96 o 
   2   4  12       38.54       56.28     19.84 o 
   4   4  12      373.33      358.44     21.81 o 
   6   4  12      183.01      213.61     18.88 o 
   8   4  12      101.98      114.20     16.18 o 
  10   4  12       28.97       22.82     15.13 o 
  12   4  12        5.93      -15.71     15.74 o 
  14   4  12        0.63      -13.50     16.48 o 
  16   4  12        7.94        6.04     20.82 o 
  18   4  12      105.69      117.01     28.74 o 
  20   4  12        7.54        2.16     24.66 o 
  22   4  12      181.81      193.10     45.09 o 
 -25   5  12        0.25        5.97     23.64 o 
 -23   5  12        1.28      -19.29     27.10 o 
 -21   5  12       54.72       39.85     16.47 o 
 -19   5  12       31.37       38.43     15.31 o 
 -17   5  12      421.72      341.32     27.57 o 
 -15   5  12      180.45      155.80     24.95 o 
 -13   5  12      232.18      244.83     24.55 o 
 -11   5  12        2.76       -2.39     16.14 o 
  -9   5  12       18.35       -9.86     16.10 o 
  -7   5  12      188.05      218.69     17.55 o 
  -5   5  12      235.55      201.14     18.61 o 
  -3   5  12      365.98      303.35     22.66 o 
  -1   5  12       11.19       14.04     17.13 o 
   1   5  12      205.88      229.37     23.25 o 
   3   5  12      153.26      175.97     20.09 o 
   5   5  12       26.14        7.64     14.63 o 
   7   5  12      112.74       72.01     17.61 o 
   9   5  12      301.33      288.15     23.94 o 
  11   5  12       52.12       35.98     18.12 o 
  13   5  12       11.23       27.19     19.14 o 
  15   5  12      116.76      120.24     29.24 o 
  17   5  12        1.94       -3.62     22.81 o 
  19   5  12      288.14      328.98     38.05 o 
 -24   6  12       57.92       95.44     40.67 o 
 -22   6  12        8.62        6.16     29.56 o 
 -20   6  12      116.14      113.65     57.36 o 
 -18   6  12       99.20       51.09     34.25 o 
 -16   6  12       39.21       15.58     24.03 o 
 -14   6  12       47.21        6.38     36.14 o 
 -12   6  12      130.90      183.79     76.90 o 
 -10   6  12        2.42        5.27     20.18 o 
  -8   6  12      385.10      352.18     31.63 o 
  -6   6  12       33.82       28.61     12.41 o 
  -4   6  12     1092.18     1086.65     36.84 o 
  -2   6  12      376.38      386.62     24.34 o 
   0   6  12       15.94       52.87     19.90 o 
   2   6  12       43.00       38.84     15.76 o 
   4   6  12        0.01      -14.85     14.85 o 
   6   6  12      113.08      130.34     19.22 o 
   8   6  12       24.01        8.85     18.23 o 
  10   6  12      284.53      275.01     26.90 o 
  12   6  12       17.96       51.73     19.78 o 
  14   6  12      226.79      270.43     34.67 o 
  16   6  12      206.95      142.75     31.73 o 
  18   6  12        5.67       58.68     26.09 o 
 -21   7  12        6.95       -8.81     33.02 o 
 -19   7  12       68.98      -13.50     31.79 o 
 -17   7  12       49.57       28.47     63.50 o 
 -15   7  12        0.02      -21.80     30.15 o 
 -13   7  12       37.97       -0.85     38.39 o 
 -11   7  12       91.05      107.70     50.55 o 
  -9   7  12       16.28       31.05     30.95 o 
  -7   7  12        0.30      -25.70     27.62 o 
  -5   7  12        0.06      -12.54     14.64 o 
  -3   7  12      344.08      376.40     37.22 o 
  -1   7  12      346.48      425.18     29.02 o 
   1   7  12        3.55       16.94     16.26 o 
   3   7  12      110.84      106.21     22.85 o 
   5   7  12        5.64       23.60     20.06 o 
   7   7  12        8.61        4.88     17.38 o 
   9   7  12       31.94       45.18     33.63 o 
  11   7  12      142.97      182.37     30.52 o 
  13   7  12      177.52      211.78     38.24 o 
  15   7  12      352.88      331.12     38.69 o 
 -18   8  12       20.74      -25.73     34.37 o 
 -16   8  12       20.52      109.97     39.89 o 
 -14   8  12        7.86      -27.72     32.14 o 
 -12   8  12       58.49       43.17     34.90 o 
 -10   8  12        3.96      -29.42     29.42 o 
  -8   8  12      267.82      308.29     70.14 o 
  -6   8  12       10.42        2.06     43.23 o 
  -4   8  12      346.53      439.31     34.66 o 
  -2   8  12     1058.10     1190.93     69.53 o 
   0   8  12       11.68       18.13     18.77 o 
   2   8  12        9.38       11.09     19.15 o 
   4   8  12        3.09      -16.88     16.88 o 
   6   8  12      119.33      130.90     35.63 o 
   8   8  12      275.14      308.28     49.88 o 
  10   8  12       75.55       62.85     39.40 o 
  12   8  12       22.69       58.84     31.05 o 
 -13   9  12        4.37      -24.99     43.01 o 
 -11   9  12       54.02      114.85     39.55 o 
  -9   9  12      141.15      139.27     42.33 o 
  -7   9  12        0.00       -2.42     32.93 o 
  -5   9  12       97.46      164.30     42.69 o 
  -3   9  12      145.47      294.75     67.10 o 
  -1   9  12      200.73      222.10     27.37 o 
   1   9  12        0.10      -22.37     32.55 o 
   3   9  12       70.92       61.15     24.51 o 
   5   9  12        1.21      -17.15     20.57 o 
   7   9  12       26.23       35.67     28.06 o 
 -27   1  13        0.44       13.51     18.72 o 
 -25   1  13        2.55       -3.51     15.31 o 
 -23   1  13       93.92       65.80     15.55 o 
 -21   1  13       86.91       98.13     15.02 o 
 -19   1  13        0.03        6.41     11.65 o 
 -17   1  13      713.99      718.70     25.72 o 
 -15   1  13     1158.46     1079.10     30.09 o 
 -13   1  13        1.89       -3.53     10.46 o 
 -11   1  13      855.42      795.65     25.97 o 
  -9   1  13      215.43      196.70     15.98 o 
  -7   1  13        8.23       12.02     13.00 o 
  -5   1  13     1411.68     1366.49     32.26 o 
  -3   1  13        2.72       -1.21      9.90 o 
  -1   1  13        3.43        9.43      9.97 o 
   1   1  13       14.79       -1.23     10.63 o 
   3   1  13      171.74      133.77     16.96 o 
   5   1  13      788.09      816.94     34.89 o 
   7   1  13       81.35       86.71     16.20 o 
   9   1  13       54.49       81.59     15.65 o 
  11   1  13       87.43       93.81     16.84 o 
  13   1  13      292.98      268.57     22.48 o 
  15   1  13     1051.09     1084.21     42.95 o 
  17   1  13      486.21      442.61     30.85 o 
  19   1  13      101.89      123.76     26.81 o 
  21   1  13       83.88       25.47     23.20 o 
 -26   2  13        0.42      -17.08     17.08 o 
 -24   2  13       33.52       41.85     15.28 o 
 -22   2  13       13.15        2.41     13.58 o 
 -20   2  13       93.95      106.07     15.19 o 
 -18   2  13      193.53      194.94     17.04 o 
 -16   2  13      103.15       92.71     13.36 o 
 -14   2  13       54.68       65.03     12.77 o 
 -12   2  13       17.40       25.72     11.57 o 
 -10   2  13        8.60       -0.33     10.27 o 
  -8   2  13       58.79       49.48     12.38 o 
  -6   2  13     3149.16     2979.50     49.14 o 
  -4   2  13      535.22      461.77     20.50 o 
  -2   2  13       10.84       -4.12     10.31 o 
   0   2  13      414.39      357.09     20.26 o 
   2   2  13     1239.61     1173.09     32.53 o 
   4   2  13      407.20      352.69     20.69 o 
   6   2  13       51.12       24.94     12.31 o 
   8   2  13      101.72      104.30     17.07 o 
  10   2  13      212.54      223.50     22.45 o 
  12   2  13        7.15       12.72     15.03 o 
  14   2  13      591.53      623.40     40.43 o 
  16   2  13      334.17      387.67     33.07 o 
  18   2  13       58.42       20.46     22.90 o 
  20   2  13        0.38       43.63     21.97 o 
 -27   3  13       75.90      158.07     52.92 o 
 -25   3  13       13.01       -3.60     16.77 o 
 -23   3  13      161.81      150.92     20.52 o 
 -21   3  13      625.80      706.45     28.94 o 
 -19   3  13       21.83       14.63     12.16 o 
 -17   3  13       93.23       92.64     14.25 o 
 -15   3  13      175.00      153.03     16.00 o 
 -13   3  13      815.20      792.09     25.99 o 
 -11   3  13      324.52      324.53     18.40 o 
  -9   3  13      184.53      197.76     15.74 o 
  -7   3  13        6.40        2.52     10.35 o 
  -5   3  13     1215.22     1155.07     33.75 o 
  -3   3  13       14.15       22.35     11.82 o 
  -1   3  13      584.20      572.15     25.74 o 
   1   3  13     1393.95     1385.92     38.33 o 
   3   3  13        0.65       21.25     14.55 o 
   5   3  13        0.11       -6.97     12.67 o 
   7   3  13     1277.55     1377.40     42.80 o 
   9   3  13       18.19       56.97     16.86 o 
  11   3  13        2.06      -13.83     15.87 o 
  13   3  13        0.86       -8.06     16.68 o 
  15   3  13        0.52       -3.78     18.59 o 
  17   3  13      627.14      553.82     37.70 o 
  19   3  13       11.56       40.58     25.07 o 
 -24   4  13       69.96       60.93     24.62 o 
 -22   4  13      151.91      183.79     19.10 o 
 -20   4  13       88.73       85.02     18.81 o 
 -18   4  13        1.76        5.25     11.83 o 
 -16   4  13       13.65        9.62     12.14 o 
 -14   4  13      244.09      264.31     18.11 o 
 -12   4  13      106.40       67.90     13.54 o 
 -10   4  13       10.73       18.29     12.69 o 
  -8   4  13       20.43       12.75     15.50 o 
  -6   4  13      181.71      128.92     17.11 o 
  -4   4  13      142.68      113.64     16.95 o 
  -2   4  13        0.02       -2.24     13.22 o 
   0   4  13      196.35      208.35     25.02 o 
   2   4  13        4.72       31.38     14.61 o 
   4   4  13      346.53      338.16     50.95 o 
   6   4  13       69.51       74.46     20.48 o 
   8   4  13       51.13       19.07     15.94 o 
  10   4  13        6.56      -14.29     14.29 o 
  12   4  13       33.21       17.66     17.95 o 
  14   4  13       40.06       -2.55     17.62 o 
  16   4  13      113.17      109.26     27.79 o 
  18   4  13      168.47      171.54     33.49 o 
 -23   5  13       94.52      116.37     40.89 o 
 -21   5  13        9.11        6.78     28.28 o 
 -19   5  13        1.35      -22.78     22.78 o 
 -17   5  13      416.14      447.22     35.74 o 
 -15   5  13       11.71       17.67     17.55 o 
 -13   5  13       29.41        5.79     15.80 o 
 -11   5  13      191.82      173.71     23.29 o 
  -9   5  13       32.66       16.30     12.97 o 
  -7   5  13      185.94      177.42     18.57 o 
  -5   5  13      369.63      340.55     23.08 o 
  -3   5  13      313.15      377.00     26.10 o 
  -1   5  13      232.39      301.83     23.08 o 
   1   5  13       11.66       19.80     14.90 o 
   3   5  13      144.97      178.15     20.95 o 
   5   5  13      134.34      128.11     19.59 o 
   7   5  13       63.10       57.19     17.71 o 
   9   5  13       17.85       -1.62     15.37 o 
  11   5  13        4.54       -8.77     16.34 o 
  13   5  13        0.97      -10.99     18.25 o 
  15   5  13       39.50       17.64     25.62 o 
  17   5  13       31.04       33.48     35.47 o 
 -20   6  13       27.97       33.59     36.27 o 
 -18   6  13      537.73      465.21     79.08 o 
 -16   6  13        4.83      -19.69     19.69 o 
 -14   6  13        4.84      -21.98     21.98 o 
 -12   6  13      212.91      268.53     46.02 o 
 -10   6  13        2.61       -7.07     22.60 o 
  -8   6  13      148.90      167.38     32.81 o 
  -6   6  13       16.61       13.69     12.62 o 
  -4   6  13       70.62       51.19     15.06 o 
  -2   6  13       38.18       48.88     20.04 o 
   0   6  13        0.83       16.21     14.28 o 
   2   6  13        1.30       -2.56     14.41 o 
   4   6  13       10.52        8.65     16.65 o 
   6   6  13        4.98        3.35     15.30 o 
   8   6  13        9.36       15.42     16.37 o 
  10   6  13       10.17      -10.49     19.28 o 
  12   6  13       29.58       20.83     20.24 o 
  14   6  13       27.87       73.11     28.50 o 
 -17   7  13      175.01      304.28     51.72 o 
 -15   7  13      179.07      158.73     43.66 o 
 -13   7  13        0.90       33.76     34.49 o 
 -11   7  13        2.33       58.07     58.43 o 
  -9   7  13        0.92        3.81     30.25 o 
  -7   7  13       26.35       31.07     32.02 o 
  -5   7  13       27.50       49.98     34.51 o 
  -3   7  13      347.12      348.88     29.51 o 
  -1   7  13      827.01     1026.56     42.91 o 
   1   7  13        5.92       39.01     18.06 o 
   3   7  13       16.26       27.01     18.81 o 
   5   7  13      135.60      206.33     26.53 o 
   7   7  13        1.01       15.08     19.41 o 
   9   7  13       94.88      109.92     24.84 o 
  11   7  13     1483.95     1643.94     68.96 o 
 -14   8  13        0.00      -25.44     40.53 o 
 -12   8  13       59.46       57.14     65.30 o 
 -10   8  13       19.58       51.20     36.45 o 
  -8   8  13        1.91       -2.81     32.63 o 
  -6   8  13      427.70      605.61     96.26 o 
  -4   8  13        0.04       69.26     37.69 o 
  -2   8  13      108.69      174.25     25.57 o 
   0   8  13        0.15       15.79     19.68 o 
   2   8  13        4.58       16.94     21.20 o 
   4   8  13        9.80        6.90     19.85 o 
   6   8  13        8.95        1.02     22.61 o 
 -24   0  14       86.68       66.23     30.58 o 
 -22   0  14        0.68       -7.00     19.24 o 
 -20   0  14       65.88       56.96     21.45 o 
 -18   0  14      187.15      190.37     29.51 o 
 -16   0  14       44.06       38.49     18.90 o 
 -14   0  14      391.32      380.21     33.22 o 
 -12   0  14      597.78      602.97     56.75 o 
 -10   0  14      615.48      638.59     34.97 o 
  -8   0  14     1169.52     1065.24     43.32 o 
  -6   0  14      104.01       97.45     19.71 o 
  -4   0  14      127.87      104.44     19.11 o 
  -2   0  14      401.56      362.17     27.85 o 
   0   0  14      267.24      227.54     70.99 o 
   2   0  14      660.27      523.64     58.36 o 
   4   0  14      530.02      603.94     40.27 o 
   6   0  14        0.30       13.32     19.79 o 
   8   0  14        1.92       -9.95     18.71 o 
  10   0  14       24.61       21.30     20.13 o 
  12   0  14      238.47      253.57     33.44 o 
  14   0  14      614.58      629.17     71.11 o 
  16   0  14      107.58       95.29     28.99 o 
  18   0  14        0.09      -36.59     36.59 o 
 -25   1  14      149.80      191.38     28.11 o 
 -23   1  14       97.62       78.42     18.45 o 
 -21   1  14        0.18       -3.94     12.73 o 
 -19   1  14      103.65      104.27     15.98 o 
 -17   1  14       94.50       93.13     14.77 o 
 -15   1  14       61.27       38.40     14.68 o 
 -13   1  14       51.08       17.11     12.51 o 
 -11   1  14      361.53      303.53     19.33 o 
  -9   1  14      699.42      611.41     25.56 o 
  -7   1  14       18.37       11.54     11.73 o 
  -5   1  14        3.35       11.12     10.92 o 
  -3   1  14       94.07       94.57     15.86 o 
  -1   1  14      306.02      304.29     20.13 o 
   1   1  14       39.54       32.38     13.55 o 
   3   1  14       67.68       76.12     15.32 o 
   5   1  14        4.11      -10.97     12.12 o 
   7   1  14      200.29      178.70     19.89 o 
   9   1  14      330.64      283.19     23.12 o 
  11   1  14        7.47       -6.03     14.08 o 
  13   1  14      306.74      343.95     31.77 o 
  15   1  14      344.77      337.88     26.66 o 
  17   1  14      265.51      234.09     31.48 o 
 -24   2  14       78.62       71.18     18.48 o 
 -22   2  14       10.29       37.48     16.74 o 
 -20   2  14      222.74      209.90     29.97 o 
 -18   2  14      132.63      133.59     16.90 o 
 -16   2  14      352.86      391.24     21.64 o 
 -14   2  14       25.33        7.71     12.31 o 
 -12   2  14      704.47      640.93     25.16 o 
 -10   2  14      929.95      923.76     36.61 o 
  -8   2  14       34.68       41.95     12.73 o 
  -6   2  14       87.86      125.64     20.72 o 
  -4   2  14       56.16       37.16     12.58 o 
  -2   2  14       51.15       68.15     13.55 o 
   0   2  14      677.73      604.80     25.51 o 
   2   2  14      121.04       97.22     14.99 o 
   4   2  14       31.64       24.25     19.85 o 
   6   2  14      491.86      474.26     26.79 o 
   8   2  14       20.11       17.34     14.68 o 
  10   2  14      339.68      332.11     24.79 o 
  12   2  14       21.03       22.03     17.11 o 
  14   2  14       10.96       28.55     16.13 o 
  16   2  14      878.00      930.90     42.54 o 
  18   2  14        1.43       47.34     33.80 o 
 -23   3  14        7.47        6.98     18.38 o 
 -21   3  14       45.61       56.25     17.21 o 
 -19   3  14       71.90       61.53     16.00 o 
 -17   3  14       59.82       60.38     14.93 o 
 -15   3  14      711.39      786.65     27.79 o 
 -13   3  14        0.74       10.06     12.23 o 
 -11   3  14        5.05       13.01     12.01 o 
  -9   3  14        1.33      -11.27     11.97 o 
  -7   3  14      482.28      493.25     23.97 o 
  -5   3  14      113.78       99.16     15.68 o 
  -3   3  14       74.78       73.98     14.29 o 
  -1   3  14      326.50      320.19     27.74 o 
   1   3  14      212.91      220.95     19.04 o 
   3   3  14     1649.71     1803.30     50.00 o 
   5   3  14      169.11      162.51     19.81 o 
   7   3  14      155.81      207.24     23.23 o 
   9   3  14       47.73       45.94     17.71 o 
  11   3  14       74.39       50.28     18.93 o 
  13   3  14      131.94      125.04     24.63 o 
  15   3  14      103.18      136.73     31.01 o 
  17   3  14        6.07      -24.02     26.77 o 
 -22   4  14       67.20       73.21     18.41 o 
 -20   4  14        8.03       20.09     18.02 o 
 -18   4  14       12.41        9.02     14.31 o 
 -16   4  14       13.13       29.34     13.33 o 
 -14   4  14      137.83      133.39     16.85 o 
 -12   4  14       18.29       28.84     13.05 o 
 -10   4  14       17.04       15.65     12.87 o 
  -8   4  14       77.94       86.76     14.97 o 
  -6   4  14       42.90       52.42     13.86 o 
  -4   4  14       78.45       59.90     15.22 o 
  -2   4  14       30.54       17.43     19.44 o 
   0   4  14      444.36      489.87     28.96 o 
   2   4  14      562.48      651.00     32.59 o 
   4   4  14      119.04      142.43     20.95 o 
   6   4  14        8.77        0.26     18.22 o 
   8   4  14       92.42       81.64     19.52 o 
  10   4  14       21.46       -3.52     19.02 o 
  12   4  14       30.17       51.35     21.31 o 
  14   4  14       74.48       93.53     28.40 o 
 -19   5  14        6.77      -21.13     29.32 o 
 -17   5  14       34.80       16.67     38.00 o 
 -15   5  14       52.76       28.49     21.38 o 
 -13   5  14       89.66       81.96     23.75 o 
 -11   5  14        0.45        2.16     19.53 o 
  -9   5  14        8.33        4.10     12.83 o 
  -7   5  14      341.81      421.65     27.75 o 
  -5   5  14       36.70       50.07     17.44 o 
  -3   5  14        5.94        2.85     15.71 o 
  -1   5  14      135.87      124.07     21.97 o 
   1   5  14       13.36       26.35     16.19 o 
   3   5  14      119.29      110.84     19.76 o 
   5   5  14       14.91       12.74     15.90 o 
   7   5  14       39.89       49.24     18.10 o 
   9   5  14        1.99       -8.49     16.57 o 
  11   5  14       26.80       38.98     21.32 o 
  13   5  14       15.04      -23.80     23.80 o 
 -18   6  14       80.39      156.49     56.74 o 
 -16   6  14      202.52      215.55     35.54 o 
 -14   6  14        0.35        0.19     23.87 o 
 -12   6  14        0.03      -10.34     24.60 o 
 -10   6  14       28.56       43.87     26.47 o 
  -8   6  14      281.63      318.17     40.06 o 
  -6   6  14       79.61       91.82     28.80 o 
  -4   6  14      216.04      174.27     23.78 o 
  -2   6  14      164.17      205.15     24.27 o 
   0   6  14        5.00        7.51     17.75 o 
   2   6  14       32.29       29.31     24.64 o 
   4   6  14        0.44      -17.55     17.55 o 
   6   6  14       91.38       92.48     22.94 o 
   8   6  14        1.04        1.38     18.93 o 
  10   6  14       14.16       29.46     22.05 o 
 -13   7  14       17.81       18.62     81.85 o 
 -11   7  14        0.08      -21.84     32.93 o 
  -9   7  14       76.79      121.98     42.52 o 
  -7   7  14       20.46       60.50     34.80 o 
  -5   7  14      558.86      549.32     61.81 o 
  -3   7  14      368.83      354.07     28.72 o 
  -1   7  14        0.05        2.31     17.63 o 
   1   7  14       57.63      114.89     22.45 o 
   3   7  14        3.22       22.64     26.45 o 
   5   7  14        0.00       -6.22     19.24 o 
 -21   1  15        6.03       15.66     17.12 o 
 -19   1  15       33.79       17.51     15.74 o 
 -17   1  15      100.78       89.56     17.85 o 
 -15   1  15       67.38       80.72     17.29 o 
 -13   1  15       48.68       30.90     15.48 o 
 -11   1  15       66.14       73.95     16.60 o 
  -9   1  15      857.67      785.33     33.69 o 
  -7   1  15       15.15        7.24     13.05 o 
  -5   1  15        4.51        3.71     12.10 o 
  -3   1  15       18.76        6.49     13.47 o 
  -1   1  15       41.66       35.80     14.14 o 
   1   1  15      113.85       71.69     17.37 o 
   3   1  15       27.53        6.46     13.72 o 
   5   1  15       92.42       31.59     21.68 o 
   7   1  15       60.32       91.74     20.18 o 
   9   1  15       94.29       89.98     20.87 o 
  11   1  15      180.67      155.51     27.12 o 
  13   1  15       45.95       55.75     23.32 o 
  15   1  15       68.75       97.06     37.38 o 
 -20   2  15        0.07        6.95     15.35 o 
 -18   2  15        5.12       34.14     16.08 o 
 -16   2  15       22.32       17.68     15.58 o 
 -14   2  15       10.61       14.68     14.81 o 
 -12   2  15      194.19      202.14     20.54 o 
 -10   2  15      567.58      470.55     29.60 o 
  -8   2  15      484.96      468.61     28.90 o 
  -6   2  15       42.31       54.21     17.30 o 
  -4   2  15       12.64       21.76     14.27 o 
  -2   2  15        0.33        4.66     13.89 o 
   0   2  15       36.20       31.59     18.80 o 
   2   2  15       26.77        5.45     15.60 o 
   4   2  15      222.52      212.33     23.60 o 
   6   2  15       16.92       21.14     16.52 o 
   8   2  15      109.78       97.02     20.98 o 
  10   2  15        0.00        5.46     20.26 o 
  12   2  15      249.47      226.62     30.56 o 
  14   2  15       60.66       89.92     47.40 o 
 -19   3  15        8.20        2.94     15.04 o 
 -17   3  15      156.38      147.42     19.44 o 
 -15   3  15        6.11        8.94     15.00 o 
 -13   3  15      674.85      725.13     31.73 o 
 -11   3  15      164.87      154.20     21.32 o 
  -9   3  15     1383.32     1421.27     76.58 o 
  -7   3  15       94.87       83.71     18.78 o 
  -5   3  15      202.05      233.84     23.05 o 
  -3   3  15      129.45      117.74     20.14 o 
  -1   3  15       44.95       30.33     16.77 o 
   1   3  15       25.38       28.34     16.18 o 
   3   3  15       42.27       49.63     20.53 o 
   5   3  15       74.26       84.04     28.15 o 
   7   3  15       21.95        4.40     22.01 o 
   9   3  15        6.81       -9.61     19.39 o 
  11   3  15       46.61       44.94     23.63 o 
  13   3  15       15.99        4.37     34.68 o 
 -18   4  15       12.92       21.51     22.04 o 
 -16   4  15        5.33        8.75     20.42 o 
 -14   4  15       72.15       86.63     22.61 o 
 -12   4  15        2.04        3.73     14.60 o 
 -10   4  15       16.61       30.36     16.22 o 
  -8   4  15        6.06        7.31     15.24 o 
  -6   4  15       11.60       -6.55     14.43 o 
  -4   4  15      233.69      234.55     23.52 o 
  -2   4  15       60.14       91.19     19.02 o 
   0   4  15       37.02       42.40     17.91 o 
   2   4  15       15.01        8.92     18.64 o 
   4   4  15        0.31       -5.24     18.44 o 
   6   4  15        9.07       15.28     22.38 o 
   8   4  15      306.76      312.99     41.40 o 
  10   4  15      156.19      131.98     30.88 o 
 -15   5  15        6.17       10.89     21.71 o 
 -13   5  15        6.64        7.21     21.49 o 
 -11   5  15        8.13       -8.01     19.65 o 
  -9   5  15       10.13        6.25     23.11 o 
  -7   5  15        8.81       21.68     14.87 o 
  -5   5  15        0.01      -10.61     16.01 o 
  -3   5  15       17.96       19.80     17.50 o 
  -1   5  15        9.09        7.97     18.57 o 
   1   5  15        3.00      -11.85     17.55 o 
   3   5  15        6.73        4.11     18.55 o 
   5   5  15       21.53       21.58     20.62 o 
   7   5  15       34.42       50.13     23.24 o 
 -12   6  15       46.41      111.91     57.42 o 
 -10   6  15        9.08       17.21     21.93 o 
  -8   6  15       31.95       29.57     34.32 o 
  -6   6  15      466.20      495.13     47.94 o 
  -4   6  15        1.34       19.82     17.87 o 
  -2   6  15       54.47       54.24     20.85 o 
   0   6  15        0.30      -10.50     19.00 o 
   2   6  15      104.88      117.15     24.48 o 
   4   6  15       87.18      143.72     34.55 o 
 -18   0  16       55.55       10.75     37.38 o 
 -16   0  16      200.78      220.13     40.85 o 
 -14   0  16       24.91       47.53     23.04 o 
 -12   0  16       26.40       31.32     22.00 o 
 -10   0  16      109.86      134.85     28.79 o 
  -8   0  16      185.19      224.05     44.47 o 
  -6   0  16       56.82       53.12     28.26 o 
  -4   0  16       58.07       61.11     29.16 o 
  -2   0  16        4.59       20.36     25.38 o 
   0   0  16       49.66       41.48     28.02 o 
   2   0  16        7.78       43.37     32.88 o 
   4   0  16       37.36       23.17     28.12 o 
   6   0  16        4.15       39.19     28.07 o 
   8   0  16       24.74      -21.53     36.37 o 
  10   0  16        0.04      -32.42     35.35 o 
 -17   1  16        5.43       33.99     16.70 o 
 -15   1  16        6.47       25.09     16.55 o 
 -13   1  16       45.72       56.94     17.70 o 
 -11   1  16       36.85       36.56     22.35 o 
  -9   1  16      462.84      442.68     29.61 o 
  -7   1  16       69.24       54.42     27.06 o 
  -5   1  16        6.86      -16.06     16.06 o 
  -3   1  16       52.37       23.34     24.96 o 
  -1   1  16       76.94       59.31     28.47 o 
   1   1  16       58.30       53.10     20.92 o 
   3   1  16        0.44       -7.70     17.00 o 
   5   1  16        7.44        7.22     18.61 o 
   7   1  16       81.23       93.52     24.05 o 
   9   1  16       91.10      138.85     26.12 o 
 -16   2  16       33.65       46.52     17.43 o 
 -14   2  16       84.34      119.14     19.04 o 
 -12   2  16        5.08       33.52     17.32 o 
 -10   2  16      533.99      476.50     30.90 o 
  -8   2  16      185.32      164.34     27.90 o 
  -6   2  16      143.28       85.59     20.58 o 
  -4   2  16      130.36      189.59     25.31 o 
  -2   2  16       11.28        7.93     17.23 o 
   0   2  16      118.63      107.07     24.05 o 
   2   2  16       84.24       66.67     22.02 o 
   4   2  16        8.56        5.46     18.64 o 
   6   2  16      411.53      379.76     44.98 o 
   8   2  16        1.37       -9.04     20.31 o 
 -15   3  16       36.68       41.27     21.43 o 
 -13   3  16      122.71      166.66     22.68 o 
 -11   3  16       50.21       24.64     16.76 o 
  -9   3  16      783.58      825.68     37.59 o 
  -7   3  16       56.81       26.04     17.47 o 
  -5   3  16       44.43       43.82     18.11 o 
  -3   3  16       39.09       75.58     19.51 o 
  -1   3  16      118.00       83.31     24.21 o 
   1   3  16        5.08       21.83     19.86 o 
   3   3  16      103.99      104.95     23.69 o 
   5   3  16      312.77      281.84     31.60 o 
   7   3  16       13.99       -2.11     27.15 o 
 -12   4  16      167.14      236.64     44.50 o 
 -10   4  16       70.80       57.01     19.65 o 
  -8   4  16      153.03      161.06     22.57 o 
  -6   4  16       77.31       89.38     23.37 o 
  -4   4  16        0.16        3.60     19.32 o 
  -2   4  16       30.95       36.42     17.90 o 
   0   4  16       12.66        1.89     17.21 o 
   2   4  16        7.85       38.13     20.08 o 
   4   4  16       58.56       76.94     57.53 o 
  -5   5  16      215.44      335.74     37.95 o 
  -3   5  16       64.92       81.25     28.03 o 
  -9   1  17       15.78        0.96     20.92 o 
  -7   1  17       17.05       28.58     21.42 o 
  -5   1  17      163.63      208.08     38.91 o 
  -3   1  17      123.58      163.94     26.90 o 
  -1   1  17      248.29      235.53     29.18 o 
   1   1  17       36.47       48.11     28.58 o 
  -8   2  17        0.19       -4.39     25.56 o 
  -6   2  17      123.68       97.57     30.42 o 
  -4   2  17       60.18      124.96     31.86 o 
  -2   2  17      103.79      108.24     32.20 o 
                                                 
